# Supplementary material for: Fossil lemurs from Egypt and Kenya suggest an African origin for Madagascar’s aye-aye
Source: Nat Commun. 2018 Aug 21;9:3193. doi: 10.1038/s41467-018-05648-w (PMC6104046; doi:10.1038/s41467-018-05648-w)
Supplement: Supplementary file 3 — Supplementary Data 1 [file 41467_2018_5648_MOESM3_ESM.xlsx]

## Sheet: Supplementary Data 1
Supplementary Data 1. Coordinates of 1,100 procrustes aligned pseudolandmarks for 222 euarchontans (without foot note on outliers)
specimen	higher	mid	genus	species	file	outlier notes	X 1	Y 1	Z 1	X 2	Y 2	Z 2	X 3	Y 3	Z 3	X 4	Y 4	Z 4	X 5	Y 5	Z 5	X 6	Y 6	Z 6	X 7	Y 7	Z 7	X 8	Y 8	Z 8	X 9	Y 9	Z 9	X 10	Y 10	Z 10	X 11	Y 11	Z 11	X 12	Y 12	Z 12	X 13	Y 13	Z 13	X 14	Y 14	Z 14	X 15
YPM 30440	adapiform	Adapidae	Adapis	Ad. parisiensis	12144_U13_crop-simp-smooth		-0.0156161	0.0318502	0.0195457	0.0157715	-0.031506	-0.0109071	0.0260962	0.00700013	0.0200025	-0.0268947	-0.00990634	0.000832041	0.00690679	0.0269335	0.0063297	-0.00408305	-0.00684829	-0.0205954	0.00768165	-0.00457512	-0.0075148	-0.0262583	0.00486805	-0.00174982	0.0199846	-0.0295696	0.011404	-0.0183914	-0.0277498	-0.00530218	0.00646168	0.0262425	0.0278455	-0.0281967	0.00312155	0.0157055	0.00844784	-0.0146924	-0.022919	0.0220492	0.0144639	-0.000664923	-0.00702491
MNHN Qu 10966	adapiform	Adapidae	Adapis	Ad. parisiensis	12850_V01_crop-simp-smooth		-0.0188384	0.0321147	0.0202183	0.0127267	-0.0341748	-0.0126105	0.0230518	0.00790257	0.0170945	-0.0256141	-0.0139935	0.00289971	0.00887391	0.0289823	0.00165794	-0.00410422	-0.00574927	-0.0212376	0.00773758	-0.00301331	-0.00997583	-0.0220914	0.00866693	-0.00408138	0.0196162	-0.0311487	0.0105363	-0.0149057	-0.0285387	-0.00216671	0.00633095	0.0259194	0.0272391	-0.0249749	0.00407396	0.0170535	0.010253	-0.0167562	-0.0260903	0.0225988	0.0140487	-8.38062e-05	-0.00763953
NMB Q.I. 71	adapiform	Adapidae	Adapis	Ad. parisiensis	12850_V02_crop-simp-smooth-new		-0.0202731	0.0315145	0.0205444	0.0155581	-0.0344281	-0.0123616	0.0246168	0.00493754	0.0211514	-0.0256451	-0.0119527	0.000970888	0.00789949	0.0294234	0.00335238	-0.00526244	-0.00637664	-0.021778	0.00754562	-0.00309369	-0.00963186	-0.025758	0.00802593	-0.00321825	0.0196478	-0.0304198	0.0117379	-0.0150655	-0.0273888	-0.00391567	0.00751322	0.0260132	0.0274725	-0.0251667	0.00202846	0.0181133	0.00969493	-0.0162787	-0.0183578	0.0212966	0.0142784	-0.00137818	-0.00597402
NMB Q.I. 71	adapiform	Adapidae	Adapis	Ad. parisiensis	12850_V02_crop-simp-smooth		-0.0189504	0.0318988	0.0191749	0.0171968	-0.0339925	-0.0114155	0.0246204	0.00631319	0.0210942	-0.0261651	-0.0110613	0.00130153	0.00793875	0.0283632	0.00528571	-0.00546915	-0.00651244	-0.0226141	0.00917951	-0.00237722	-0.00920337	-0.0255847	0.00718371	-0.00254505	0.0212308	-0.0292877	0.0125301	-0.0179572	-0.0255755	-0.00436737	0.00747754	0.0255229	0.0270411	-0.0255605	0.00303095	0.0184942	0.00909962	-0.0164151	-0.01849	0.0215246	0.0130811	-0.00220111	-0.00693853
MNHN Qu 11117	adapiform	Adapidae	Adapis	Ad. parisiensis	12850_V08_crop-simp-smooth		-0.018119	0.0319079	0.0192923	0.0132078	-0.0340464	-0.0119138	0.0247492	0.00667692	0.01875	-0.02602	-0.00986042	-0.000290147	0.00794024	0.0289002	0.0032111	-0.00564221	-0.00741429	-0.0207328	0.00751834	-0.0030816	-0.00896686	-0.0213421	0.00736301	-0.000454186	0.020299	-0.0303982	0.00898933	-0.0148684	-0.0299649	-0.00543024	0.00772093	0.0278557	0.024879	-0.025569	0.00534906	0.0184138	0.0103613	-0.0168874	-0.0225527	0.0219532	0.0131377	-0.000587664	-0.00634728
na	haplorhine	omomyiform	Altanius	A. orlovi	10338_b01-simp-crop-smooth		-0.0216007	0.0314158	0.0141016	0.00603119	-0.0275703	-0.00879284	0.0277864	0.00148375	0.0237219	-0.0238119	-0.0187021	-0.00245241	0.010553	0.0264286	0.0022945	-0.0135637	-0.0138897	-0.0189048	0.00805929	-0.00481146	-0.00429229	-0.0253596	0.0217927	-0.00759211	0.0211549	-0.0240155	0.0184525	-0.0166906	-0.0293339	-0.0145338	0.0238814	0.0266944	0.0334351	-0.0215498	-0.0052471	0.0171348	0.00357147	-0.0107315	-0.0309767	0.0167786	0.0130375	0.00477935	-0.00528521
na	haplorhine	omomyiform	Altanius	A. orlovi	10338_b02-simp-crop-smooth		-0.0241855	0.0263761	0.015023	0.0076881	-0.0274947	-0.00917676	0.0286568	0.00497347	0.0221828	-0.0255432	-0.0160273	-0.000365995	0.0105852	0.0252711	0.00281948	-0.0122484	-0.0125689	-0.0244339	0.00908432	-0.00429559	-0.00216579	-0.025736	0.0186577	-0.00868805	0.0185879	-0.0210264	0.0198018	-0.0164202	-0.0287526	-0.0131209	0.0245746	0.0275702	0.0311565	-0.0219524	-0.00183885	0.0167082	0.00660394	-0.0116535	-0.0269106	0.0203261	0.012402	0.00460733	-0.00506687
CAB 04-274	adapiform	Notharctidae	Cantius	C. torresi	11268_P30_crop-simp-smooth		-0.0210217	0.030413	0.0156645	0.0120892	-0.0279807	-0.0101524	0.0292301	0.00374473	0.0179848	-0.0289257	-0.01444	-0.00488692	0.0110981	0.0255488	0.00124295	-0.0107188	-0.00594902	-0.0226238	0.0088494	-0.00345692	-0.0061514	-0.0237233	0.0164756	-0.00333705	0.0216937	-0.0252119	0.0182581	-0.019512	-0.028712	-0.00748089	0.0125187	0.0267012	0.0261129	-0.0298243	-0.00247309	0.0112911	0.012004	-0.014307	-0.022956	0.0233633	0.0125117	-0.00296822	-0.00580704
UM 101958	adapiform	Notharctidae	Cantius	C. torresi	11268_P31_crop-simp-smooth		-0.0191988	0.0316091	0.0176771	0.0111277	-0.0279326	-0.0149772	0.0267587	0.00738848	0.0211782	-0.0269946	-0.0209043	0.000106885	0.0102925	0.0259336	0.0010798	-0.0097339	-0.00328079	-0.0250312	0.00919817	-0.00534912	-0.00733154	-0.0224572	0.017293	-0.00197946	0.0206041	-0.023172	0.0184996	-0.0160482	-0.0300097	-0.00457051	0.013832	0.0278026	0.0266637	-0.0282012	-0.00453706	0.0151648	0.0108681	-0.0098839	-0.0234978	0.0203119	0.0133493	-0.00723681	-0.00753312
UM 101958	adapiform	Notharctidae	Cantius	C. torresi	11268_P32_crop-simp-smooth		-0.0218626	0.0303864	0.0165035	0.0120685	-0.0281014	-0.0132569	0.0271144	0.00630557	0.0221666	-0.0260833	-0.0193918	0.0021057	0.011453	0.0266664	0.000938668	-0.00865173	-0.00215024	-0.0269831	0.00839116	-0.0055935	-0.00741821	-0.0233056	0.0174078	0.000253707	0.0205628	-0.0233442	0.018547	-0.0129406	-0.0297959	-0.00381077	0.0145617	0.0279884	0.0248834	-0.0281756	-0.00522284	0.0138895	0.0136363	-0.0102674	-0.0234609	0.0205219	0.0133205	-0.0058102	-0.00893337
UM 87852	adapiform	Notharctidae	Cantius	C. torresi	11268_P35_crop-simp-smooth		-0.016053	0.0283772	0.0189816	0.0111393	-0.027699	-0.0145454	0.0271106	0.00884442	0.0206751	-0.0263672	-0.0220221	-0.00151184	0.0120747	0.0273275	0.000597901	-0.0101125	-0.0039449	-0.0231069	0.0100738	-0.00494247	-0.00712604	-0.0240608	0.0190564	-0.00297235	0.0197894	-0.0230023	0.0168447	-0.0140386	-0.0309382	-0.00379764	0.0129155	0.0263685	0.026038	-0.0254993	-0.000418179	0.0123548	0.0082643	-0.012541	-0.0209315	0.0202698	0.0133547	-0.008689	-0.00795683
MNHN Av 7655	adapiform	Notharctidae	Donrussellia	D. gallica	10335_a10-simp-crop-smooth		-0.021513	0.0309031	0.0165358	0.0137927	-0.0289247	-0.0135492	0.0263808	0.00890296	0.0194247	-0.0244744	-0.0170604	0.00299544	0.0119257	0.0272045	0.000735725	-0.00667084	-0.0039291	-0.0277602	0.00706068	-0.00278363	-0.00447029	-0.022406	0.0184212	-0.000252556	0.0170466	-0.0228764	0.018904	-0.0105179	-0.0326374	-0.00398986	0.0115684	0.0313571	0.0241987	-0.0243994	-0.00365498	0.0133861	0.012958	-0.0117464	-0.0218487	0.0214639	0.0131763	-0.00399018	-0.00868263
MNHN Av 4598	adapiform	Notharctidae	Donrussellia	D. gallica	10335_a11-simp-crop-smooth		-0.0187589	0.0315141	0.0185375	0.0100648	-0.0292748	-0.014607	0.0244451	0.00630896	0.0167129	-0.0235937	-0.020908	-0.00542166	0.0128621	0.0313419	0.00450532	-0.0110159	-0.00672061	-0.0238459	0.00660899	-0.00709213	-0.00678709	-0.0202561	0.0154691	0.00653021	0.0189188	-0.0212723	0.0139964	-0.0141955	-0.0328387	-0.00592714	0.015036	0.0331798	0.023136	-0.0232593	-0.0027712	0.0122078	0.0110885	-0.014023	-0.0186326	0.0149811	0.0153537	-0.00111804	-0.00787635
MNHN Ri 170	adapiform	Notharctidae	Donrussellia	D. provincialis	10335_a13-simp-crop-smooth		-0.0220924	0.0322886	0.0149505	0.0130987	-0.0270922	-0.0116737	0.0269228	0.00802443	0.0201273	-0.0260997	-0.0179555	0.000467747	0.0136861	0.0277533	-0.00166329	-0.0100147	-0.00294975	-0.0253115	0.00676302	-0.00616558	-0.00579216	-0.0236623	0.0163376	0.000687728	0.0192733	-0.0237173	0.019563	-0.0117443	-0.0309005	-0.00459338	0.0173644	0.029293	0.0264378	-0.0243629	-0.00500651	0.0110985	0.0127192	-0.00941179	-0.0242604	0.0205105	0.0153076	-0.00291889	-0.00519258
MNHN Av 4562	adapiform	Notharctidae	Donrussellia	D. gallica	10335_a14-simp-crop-smooth		-0.0173051	0.032705	0.0164705	0.0161054	-0.0290742	-0.00966996	0.0245921	0.00961366	0.0182276	-0.0223675	-0.0191716	0.00128622	0.0126785	0.0279045	0.00367574	-0.00911713	-0.00584326	-0.0256033	0.00427239	-0.00350674	-0.00254439	-0.0257996	0.0212981	-0.00194465	0.0191785	-0.0225365	0.0182139	-0.0104951	-0.0327971	-0.00370856	0.011962	0.029813	0.0234307	-0.0248329	-0.00157213	0.0115356	0.0144907	-0.0128923	-0.018646	0.0227077	0.0155068	-0.00474042	-0.00679637
MNHN Av 4854	adapiform	Notharctidae	Donrussellia	D. gallica	11267_Q26_crop-simp-smooth		-0.020536	0.0327402	0.0183432	0.0148748	-0.0284858	-0.0110769	0.0286286	0.00868065	0.0195114	-0.0240164	-0.0192892	0.00505253	0.0139956	0.0283589	2.46017e-05	-0.00514453	-0.00315741	-0.0285824	0.00681954	-0.00365884	-0.00301965	-0.0246258	0.0185832	-0.0023525	0.0183143	-0.0228815	0.0192902	-0.0103876	-0.0334072	-0.0046881	0.0116703	0.0284809	0.0255841	-0.0274668	-0.00250931	0.0107094	0.0130265	-0.0116557	-0.0209683	0.0236641	0.0136468	-0.00733032	-0.00746762
IVPP 11998.1	haplorhine	Eosimiidae	Phenacopithecus	Ph. xueshii	12144_U01_Eosimias_crop-smooth		-0.0161041	0.0291787	0.0146144	0.0101539	-0.0328941	-0.0128183	0.0259499	0.00647398	0.0183577	-0.0275211	-0.0125141	-0.00600643	0.0116523	0.0291259	0.000874833	-0.0141909	-0.00971276	-0.020067	0.00712736	-0.000957113	-0.000532822	-0.0236313	0.0177691	-0.00496408	0.0205916	-0.0262064	0.0177083	-0.0154057	-0.0315115	-0.0101152	0.0116644	0.0260907	0.0282106	-0.024862	0.00177597	0.0160924	0.0109158	-0.0156595	-0.0250605	0.0216626	0.0116701	-0.00223758	-0.00890121
IVPP 11001.1	haplorhine	Eosimiidae	Eosimias	Eo centennicus	12144_U02_Eosimias_crop-smooth		-0.0168581	0.0282183	0.0194085	0.0105601	-0.0233572	-0.0192366	0.0200464	0.00646054	0.0160571	-0.0240487	-0.0222748	-0.00786728	0.0122103	0.0306186	0.00213634	-0.0118193	-0.000295009	-0.0200784	0.00808242	-0.00593273	-0.00503403	-0.0219838	0.0124717	0.00518759	0.0190624	-0.0204619	0.0257003	-0.0161041	-0.0307838	-0.00559908	0.0138252	0.0291171	0.025998	-0.0247232	-0.00761269	0.0162082	0.0120452	-0.0129623	-0.0279884	0.0165033	0.0170567	-0.00603376	-0.00479432
IVPP V10591	haplorhine	Eosimiidae	Eosimias	Eo sinensis	12144_U05_Eosimias_crop-smooth		-0.0171135	0.0233576	0.0208481	0.00921218	-0.0234816	-0.018329	0.0245243	0.00347214	0.0157889	-0.025101	-0.0247458	-0.00950841	0.0140413	0.0285853	0.00398069	-0.0104912	-0.000521838	-0.0195675	0.0125667	-0.0045418	-0.00853651	-0.0223739	0.0140814	-0.00398485	0.0212561	-0.0202428	0.0206363	-0.0189958	-0.0306166	-0.00418504	0.0132089	0.0245136	0.0268991	-0.0246227	-0.00644732	0.015507	0.014608	-0.00942123	-0.0287274	0.0174004	0.0164716	-0.00457589	-0.00580317
IVPP 11994	haplorhine	Eosimiidae	Eosimias	Eo centennicus	12144_U07_Eosimias_crop-smooth		-0.0157728	0.0281991	0.0207921	0.00936783	-0.0234967	-0.015616	0.0201145	0.00464511	0.0164885	-0.0228713	-0.0249172	-0.00938389	0.0121613	0.0318424	0.00375629	-0.0117301	-0.00200479	-0.0201445	0.00961341	-0.00340928	-0.00806594	-0.022007	0.0108221	0.00233664	0.015256	-0.0218496	0.0212378	-0.0146983	-0.0332511	-0.00450279	0.0107352	0.0287076	0.0262408	-0.0195319	-0.00590794	0.0142552	0.0126428	-0.0105224	-0.0293619	0.0147983	0.0168152	-0.00442057	-0.00574448
IVPP 11001.2	haplorhine	Eosimiidae	Eosimias	Eo centennicus	12144_U08_Eosimias_crop-smooth		-0.0153138	0.0240976	0.0238122	0.0105875	-0.0242427	-0.0178317	0.0198163	0.00270866	0.017352	-0.0253521	-0.0248499	-0.0114983	0.0120027	0.0290349	0.00306217	-0.0122325	-0.00111048	-0.0190083	0.0110746	-0.00427158	-0.00635896	-0.0220094	0.0133994	0.00273692	0.0212898	-0.0243082	0.0238853	-0.0158129	-0.0319903	-0.00487331	0.0108249	0.0272133	0.026725	-0.0224423	-0.00502811	0.0173428	0.0146646	-0.00786697	-0.0302447	0.0154439	0.0181528	-0.0071691	-0.00704444
AMNH-106649	haplorhine	Tarsiidae	Tarsius	T bancanus	AMNH-106649_M489		-0.0209073	0.0306036	0.0120218	0.00943953	-0.0265407	-0.0150125	0.0237135	0.00396654	0.0245138	-0.029144	-0.0103884	-0.00271222	0.0150469	0.0265847	0.00017991	-0.0116555	-0.0108297	-0.0193035	0.00745778	-0.00273466	4.92971e-05	-0.0281437	0.0151561	-0.00785072	0.0212216	-0.0224023	0.0183515	-0.0172045	-0.0321208	-0.0127122	0.0170634	0.029897	0.0286875	-0.0271095	-0.000885494	0.0151244	0.00722345	-0.0146305	-0.0314797	0.0197543	0.0108453	-0.00503112	-0.00704738
AMNH-106754	haplorhine	Tarsiidae	Tarsius	T bancanus	AMNH-106754_M493		-0.0200988	0.0319243	0.011951	0.00756702	-0.0284345	-0.015344	0.0249535	0.00495724	0.0230986	-0.0291293	-0.00982851	-0.0019575	0.0142043	0.0270607	-0.00158768	-0.0124336	-0.00941887	-0.0174138	0.00633535	-0.00368288	1.82072e-05	-0.0245041	0.0142614	-0.00762094	0.0215725	-0.0236047	0.0175691	-0.0171368	-0.0332969	-0.0111294	0.0172443	0.0285469	0.030277	-0.0278609	-0.00324976	0.0140325	0.0101867	-0.0145	-0.031317	0.0201445	0.0103691	-0.0046527	-0.0070097
AMNH-109366	haplorhine	Tarsiidae	Tarsius	T spectrum	AMNH-109366_M501		-0.0239285	0.0287436	0.0137485	0.00843072	-0.0268321	-0.00951551	0.0303777	0.0031799	0.0194491	-0.0283135	-0.0121489	-0.00325981	0.0149207	0.026243	-2.46288e-05	-0.0166229	-0.0100956	-0.0240284	0.0119397	-0.0038668	-0.00272824	-0.0270914	0.016125	-0.00797139	0.0217304	-0.0202025	0.0189383	-0.0168683	-0.0288253	-0.0106457	0.0215738	0.0251387	0.0295165	-0.0275076	-0.00121778	0.015056	0.00788685	-0.0144786	-0.0286833	0.0217369	0.0109977	0.00216411	-0.00664006
AMNH-109368	haplorhine	Tarsiidae	Tarsius	T spectrum	AMNH-109368_M497		-0.0205838	0.0316799	0.0141438	0.00918133	-0.0292424	-0.0132809	0.0263522	0.00581637	0.0197889	-0.0285997	-0.0115736	-0.00502029	0.0127389	0.0271255	0.000169286	-0.0138585	-0.00974662	-0.0208297	0.00735532	-0.00098998	-0.00450825	-0.0244373	0.0158189	-0.00810351	0.0179135	-0.0219475	0.0154345	-0.0155177	-0.031146	-0.0103975	0.016317	0.027263	0.0291238	-0.0285363	-0.000208848	0.0144541	0.0100597	-0.0167169	-0.0282332	0.0214012	0.0114516	-0.00225586	-0.00641604
AMNH-166856	haplorhine	Tarsiidae	Tarsius	T syrichta	AMNH-166856_M513		-0.0192847	0.0312135	0.0149649	0.00700007	-0.029321	-0.0108624	0.025345	0.00589104	0.0197224	-0.0277173	-0.013812	-0.00436143	0.0151345	0.0258428	0.000190961	-0.0136189	-0.0125081	-0.0187398	0.00818846	-0.000555217	-0.00395629	-0.0267882	0.0162038	-0.00595658	0.0173328	-0.0206525	0.0140491	-0.0151653	-0.0322345	-0.0110407	0.020505	0.0281465	0.0322974	-0.0287684	-0.00211952	0.0122318	0.00833013	-0.0150357	-0.0278127	0.0197208	0.0110207	-0.000553522	-0.00951458
AMNH-187935	haplorhine	Tarsiidae	Tarsius	T syrichta	AMNH-187935_M521		-0.0244841	0.0279084	0.0120973	0.0105692	-0.0273569	-0.0140512	0.0244087	0.007003	0.0213302	-0.0291185	-0.0113385	-0.00272537	0.0131187	0.0264547	0.000938236	-0.0139848	-0.00677555	-0.0220727	0.00677091	-0.000683887	-0.00331416	-0.0216326	0.0165472	-0.00752744	0.0183426	-0.0204073	0.0178959	-0.0189069	-0.0308477	-0.00854599	0.0194164	0.0284714	0.0316256	-0.0242926	-0.00271842	0.0150891	0.0104836	-0.0165673	-0.0285118	0.0199722	0.01082	-0.00400199	-0.00802622
AMNH-196480	haplorhine	Tarsiidae	Tarsius	T spectrum	AMNH-196480_M509		-0.0204017	0.0295462	0.0138427	0.00771659	-0.0286562	-0.0128184	0.0255506	0.00436526	0.019874	-0.0274333	-0.012071	-0.00323525	0.0150182	0.0285795	-0.000502118	-0.0132035	-0.0116296	-0.017638	0.00608364	-0.00266409	-0.00261928	-0.0243214	0.017901	-0.00686258	0.0176754	-0.0200255	0.0157876	-0.0155703	-0.0318923	-0.0111448	0.0197716	0.0289817	0.0297097	-0.0278116	-0.00343908	0.0124482	0.0097326	-0.0153284	-0.0294305	0.0193113	0.0108273	-0.00193576	-0.00935267
AMNH-196485	haplorhine	Tarsiidae	Tarsius	T spectrum	AMNH-196485_M505		-0.0208915	0.0309912	0.0133166	0.00753953	-0.0289937	-0.0094992	0.0256979	0.00304668	0.0207758	-0.0273189	-0.0155076	-0.00295834	0.0136012	0.0276076	-0.00315506	-0.0137826	-0.0110497	-0.0208378	0.00710041	-0.00123292	-0.00192616	-0.0262519	0.0158292	-0.00557429	0.0166637	-0.0201333	0.0169544	-0.0140025	-0.0314055	-0.0107873	0.0183092	0.0267868	0.0304003	-0.0297526	-0.00473108	0.0115546	0.0100386	-0.0161116	-0.028021	0.0200592	0.0114726	-0.00218578	-0.00943767
AMNH-203297	haplorhine	Tarsiidae	Tarsius	T syrichta	AMNH-203297_M517		-0.0233026	0.029999	0.0135202	0.00913512	-0.0274663	-0.0160407	0.0238869	0.00406603	0.020159	-0.0300004	-0.0118244	-0.00433828	0.0137297	0.0270759	4.47763e-05	-0.0117951	-0.00710761	-0.0213148	0.00767715	-0.000718179	-0.00402953	-0.0235843	0.0137284	-0.00544588	0.0170269	-0.0210114	0.018127	-0.018449	-0.0304904	-0.00834132	0.0208045	0.0282965	0.0294609	-0.0281232	0.000502434	0.016682	0.0107025	-0.0161214	-0.0283604	0.0202653	0.0118459	-0.00203597	-0.00686933
CL 457	haplorhine	omomyiform	Teilhardina	T. belgica	11267_Q02_crop-simp-smooth		-0.0201116	0.0325849	0.0195035	0.010502	-0.0257602	-0.0153563	0.0233663	0.00613707	0.0180572	-0.0284016	-0.019863	-0.00264173	0.0123178	0.0273361	0.00211139	-0.0103293	-0.00287233	-0.0259168	0.00916375	-0.00545677	-0.00675285	-0.0206418	0.0148113	0.00103937	0.0184569	-0.0238266	0.0163944	-0.01564	-0.0301385	-0.00335852	0.0157043	0.0301986	0.0281523	-0.0277278	-0.00432886	0.0140375	0.012626	-0.0108998	-0.0241916	0.0196956	0.014478	-0.00665664	-0.00666664
CL 455	haplorhine	omomyiform	Teilhardina	T. belgica	11267_Q03_crop-simp-smooth		-0.0199184	0.034108	0.0169957	0.0099867	-0.027897	-0.0136086	0.0241184	0.00519145	0.0211338	-0.0274086	-0.0190325	-0.00379146	0.0132393	0.0265941	-0.000813655	-0.00940512	-0.00556718	-0.0261269	0.00737155	-0.0049745	-0.00618951	-0.0218252	0.0159745	-0.00087908	0.0193881	-0.0225718	0.0161999	-0.0174559	-0.0290593	-0.00478533	0.0149737	0.0276745	0.0260201	-0.0259901	-0.0056283	0.0147219	0.0105117	-0.00963101	-0.026155	0.0187003	0.0123452	-0.00590869	-0.00649723
IRSNB 4291	haplorhine	omomyiform	Teilhardina	T. belgica	11267_Q04_crop-simp-smooth		-0.0212905	0.0319422	0.0176308	0.0118484	-0.0263666	-0.0140962	0.0256046	0.00530235	0.0196677	-0.0267436	-0.0204963	-0.00319157	0.011205	0.0279733	-0.00108399	-0.00949185	-0.0040414	-0.026007	0.00905277	-0.0059014	-0.00694927	-0.0226002	0.0162591	-5.34473e-06	0.0190721	-0.021299	0.0178698	-0.0156793	-0.0298831	-0.00525096	0.014145	0.0287864	0.0256254	-0.0271771	-0.00445413	0.0160469	0.0116883	-0.00978701	-0.0257133	0.0188888	0.0139741	-0.00701544	-0.00703031
IRSNB M65	haplorhine	omomyiform	Teilhardina	T. belgica	11267_Q06_crop-simp-smooth		-0.0178651	0.0312554	0.017117	0.0113322	-0.0250079	-0.0152759	0.0246039	0.00701365	0.0204884	-0.027284	-0.0196512	-0.00225926	0.0125948	0.0274964	0.00415667	-0.0122885	-0.00574798	-0.0251164	0.00822138	-0.0057302	-0.00521532	-0.0199619	0.015692	0.00149578	0.0215244	-0.0223849	0.0155158	-0.0156247	-0.0317883	-0.00529759	0.0140154	0.0286032	0.0271271	-0.0276064	-0.004829	0.012879	0.012635	-0.0118377	-0.0215978	0.0178295	0.012896	-0.00532258	-0.00625325
IRSNB M64	haplorhine	omomyiform	Teilhardina	T. belgica	11267_Q10_crop-simp-smooth		-0.0193085	0.0318838	0.0194581	0.0109201	-0.0260927	-0.0145063	0.0247601	0.0069124	0.0197654	-0.0269765	-0.0205764	-0.00244941	0.0130114	0.0270394	0.00197041	-0.0106821	-0.00448	-0.0279701	0.00994364	-0.00474776	-0.00575012	-0.0212761	0.012988	0.000645389	0.0177948	-0.0231364	0.0168029	-0.0165337	-0.0296861	-0.000993404	0.0143395	0.0304291	0.0261658	-0.0279903	-0.00527029	0.0135767	0.0110956	-0.009572	-0.0236741	0.0201269	0.0138133	-0.00771459	-0.00642316
WL 128	haplorhine	omomyiform	Teilhardina	T. belgica	11267_Q11_crop-simp-smooth		-0.0216747	0.0326209	0.0186221	0.00965421	-0.0293882	-0.0123697	0.024573	0.00728418	0.0183204	-0.0276186	-0.0186368	-0.00570737	0.0114925	0.0259914	-0.00124837	-0.00660417	-0.00668769	-0.0251004	0.00627673	-0.00597901	-0.00587512	-0.0201775	0.0152928	-0.000389088	0.0196813	-0.0228106	0.0165207	-0.0170143	-0.0303975	-0.00771602	0.0132627	0.027217	0.0258715	-0.028064	-0.00516513	0.0138394	0.0139853	-0.0128769	-0.0241623	0.0222062	0.0137439	-0.00436132	-0.00673689
WL 159	haplorhine	omomyiform	Teilhardina	T. belgica	11267_Q12_crop-simp-smooth		-0.0206535	0.0313627	0.0174992	0.0105403	-0.0294344	-0.0136156	0.0235559	0.00393862	0.019458	-0.0280388	-0.0180605	-0.00382216	0.0112158	0.0277515	-0.000159649	-0.0076409	-0.00649971	-0.0253802	0.00812505	-0.00592881	-0.00744201	-0.0215044	0.0157154	0.000556619	0.0178369	-0.0232996	0.0164388	-0.0175082	-0.0283188	-0.00460875	0.0154545	0.0306921	0.0251228	-0.0254056	-0.00590205	0.0135303	0.0126882	-0.0119297	-0.0254515	0.0204235	0.013526	-0.00391961	-0.0063526
IRSNB 4296	haplorhine	omomyiform	Teilhardina	T. belgica	11267_Q13_crop-simp-smooth		-0.0220349	0.0314957	0.015866	0.00954111	-0.0288621	-0.0125401	0.0257956	0.00532294	0.0177937	-0.028121	-0.0165008	-0.00499886	0.011817	0.0267516	0.00151011	-0.0096889	-0.00710491	-0.0264101	0.00732984	-0.00315693	-0.00542017	-0.0233425	0.0170025	-0.000185509	0.0178312	-0.0217889	0.0176372	-0.0190595	-0.0290737	-0.00719528	0.0138908	0.0266755	0.0264784	-0.0269332	-0.00231906	0.0141045	0.0126074	-0.013936	-0.0229883	0.0233961	0.0121608	-0.00416844	-0.00616468
AMNH-100640	lemuriform	Cheirogaleidae	Cheirogaleus	Ch major	AMNH-100640_M126		-0.0181267	0.0318136	0.0173631	0.0165917	-0.0302102	-0.012555	0.025674	0.00114375	0.017597	-0.0297682	-0.0139346	-0.00579585	0.00776884	0.0279846	0.00422535	-0.00256141	-0.0137452	-0.0193182	0.0087642	-0.00278731	-0.00570124	-0.0227871	0.0123946	-0.00233677	0.0198293	-0.0211828	0.0138728	-0.0119716	-0.0317913	-0.00702093	0.00856403	0.0285245	0.0213147	-0.0293282	0.00783558	0.0110999	0.00983823	-0.0203479	-0.0199116	0.022168	0.00985702	0.000688768	-0.00352024
AMNH-100640	lemuriform	Cheirogaleidae	Cheirogaleus	Ch major	AMNH-100640_M130		-0.0167984	0.0315184	0.017126	0.0158787	-0.0292737	-0.0125438	0.0264603	0.00163963	0.0158767	-0.0290928	-0.0155861	-0.00732951	0.00622888	0.0290693	0.00468447	-0.00216032	-0.0123902	-0.01766	0.00936992	-0.00256035	-0.00489996	-0.0224264	0.0119074	-0.00304232	0.0222293	-0.0227552	0.0129697	-0.0129546	-0.0312391	-0.00756033	0.00755605	0.0268114	0.0221473	-0.0298784	0.00896631	0.0101929	0.00928279	-0.0193596	-0.018688	0.021156	0.0108088	0.000952836	-0.00424077
AMNH-100830	lemuriform	Cheirogaleidae	Cheirogaleus	Ch major	AMNH-100830_M134		-0.020189	0.0334489	0.0186038	0.0168852	-0.0304952	-0.012937	0.0270439	0.00158038	0.0189278	-0.0290825	-0.0130807	-0.00539158	0.0055914	0.0270002	0.00713863	-0.00166765	-0.0155128	-0.0187645	0.0096548	-0.00404274	-0.00496067	-0.023402	0.0111477	-0.00560934	0.0192072	-0.0225203	0.0125869	-0.00946355	-0.0281977	-0.005073	0.00792897	0.0302178	0.0204574	-0.025843	0.0075361	0.0103039	0.00968505	-0.0201351	-0.0218687	0.0232551	0.00873737	-0.000207026	-0.00458918
FMNH 5656b	lemuriform	Cheirogaleidae	Cheirogaleus	Ch major	FMNH_5656_Cheirgaleus_major_C4_m2		-0.0175454	0.0335034	0.0170814	0.0156669	-0.0277861	-0.0134683	0.029491	-0.00204995	0.0148907	-0.0310983	-0.0115864	-0.00810056	0.0057899	0.0291383	0.00424441	-0.00364075	-0.0125131	-0.0136319	0.0110253	-0.00227049	-0.00446036	-0.0250636	0.0110503	-0.00280624	0.020253	-0.0210342	0.0128502	-0.0123036	-0.0298445	-0.0100391	0.00888882	0.0268004	0.0174693	-0.0296732	0.00789424	0.0114312	0.00786707	-0.0170498	-0.0162826	0.0217893	0.00987413	-0.000712945	-0.00377137
FMNH 5656	lemuriform	Cheirogaleidae	Cheirogaleus	Ch major	FMNH-5656_Cheirogaleus-major_B4_m2		-0.016415	0.0335585	0.0167064	0.0165647	-0.0264825	-0.0143429	0.0295911	-0.00131817	0.0151631	-0.0310539	-0.0120164	-0.00744978	0.0060214	0.028047	0.00277062	-0.00491638	-0.0120279	-0.0158557	0.0114432	-0.000956867	-0.00397396	-0.0243173	0.0113419	-0.00363698	0.0195018	-0.0203925	0.0132617	-0.0128468	-0.0286693	-0.00833671	0.00805139	0.0248839	0.0194874	-0.0281972	0.00508336	0.0106191	0.00787504	-0.0184904	-0.0193225	0.0222675	0.0101755	0.000215202	-0.0013329
AMNH-100654	lemuriform	Cheirogaleidae	Cheirogaleus	Ch medius	AMNH-100654_M207		-0.0180403	0.0324422	0.0155252	0.0154169	-0.0255218	-0.014032	0.0275678	-0.00252228	0.0172863	-0.0289534	-0.0147369	-0.00698969	0.00757045	0.0293148	0.00423478	-0.00509067	-0.0103955	-0.0178672	0.0100364	0.000547582	-0.00519594	-0.0219804	0.00794522	-0.00248042	0.0258035	-0.0216455	0.0121447	-0.0136653	-0.0294413	-0.00658141	0.0110351	0.0279197	0.0208128	-0.0321417	0.00518013	0.0104485	0.00894277	-0.0169204	-0.0222574	0.0210953	0.0111579	0.00133184	-0.00160087
AMNH-100654	lemuriform	Cheirogaleidae	Cheirogaleus	Ch medius	AMNH-100654_M212		-0.016809	0.0315017	0.0180792	0.015048	-0.0268222	-0.0128783	0.0282814	-0.00441092	0.014903	-0.0297444	-0.0130901	-0.00816217	0.00691851	0.0267041	0.00285967	-0.00390258	-0.0116243	-0.0193814	0.0125484	-0.000158494	-0.00699007	-0.024453	0.011191	-0.000539246	0.0221164	-0.0210232	0.0106212	-0.0128613	-0.029873	-0.00921722	0.00841697	0.0281206	0.020242	-0.0329365	0.00794941	0.0123413	0.00847353	-0.0168043	-0.0217201	0.0220747	0.0108596	0.00141879	-0.0010294
FMNH 147986	lemuriform	Cheirogaleidae	Cheirogaleus	Ch medius	FMNH_147986_Cheiro-medius_A5_m2		-0.0181546	0.031575	0.017404	0.0164793	-0.0243721	-0.0153476	0.0263728	-0.00282349	0.0185169	-0.0267512	-0.0137887	-0.00574947	0.00751662	0.0297684	0.00298694	-0.00396042	-0.0119957	-0.018995	0.0107926	-0.00183135	-0.00467436	-0.0239443	0.00944378	-0.00291878	0.0223947	-0.0216731	0.0112074	-0.0128626	-0.0312764	-0.00697867	0.0120338	0.0280967	0.0208459	-0.0314339	0.00691723	0.0112238	0.010595	-0.0167665	-0.0226867	0.0220637	0.0096461	0.000964389	-0.000779238
FMNH 85146	lemuriform	Cheirogaleidae	Cheirogaleus	Ch medius	FMNH_85146_Cheirogaleus-medius_A3_m2		-0.0166697	0.0314	0.0170419	0.0175804	-0.025126	-0.0145544	0.0253911	-0.00269551	0.0168209	-0.0289306	-0.0145807	-0.00547209	0.00660934	0.0316128	0.00255522	-0.00477036	-0.0122533	-0.0169303	0.00860386	-0.00121009	-0.00374203	-0.0214773	0.00927415	-0.00203739	0.022981	-0.0207185	0.0103939	-0.0134794	-0.0321364	-0.00800172	0.0111089	0.026112	0.0237677	-0.0295041	0.00724171	0.0110626	0.00935222	-0.0173161	-0.0212712	0.0203884	0.0115041	-0.000484766	0.000560857
AMNH-196618	lemuriform	Cheirogaleidae	Cheirogaleus	C medius	AMNH-196618_M216		-0.0181854	0.0328672	0.0161175	0.0152546	-0.0273869	-0.0127172	0.0256827	-0.000521291	0.01602	-0.0292277	-0.0154445	-0.00496047	0.00731076	0.0279024	0.00333674	-0.00365265	-0.012235	-0.0183779	0.0105548	-0.0017247	-0.00537985	-0.0227562	0.0119313	-0.00296957	0.0216498	-0.0227489	0.0142317	-0.0136909	-0.0292655	-0.00640935	0.00976559	0.0257504	0.0217301	-0.0313254	0.00717188	0.0109806	0.00814057	-0.0187634	-0.0195337	0.0214111	0.0104015	0.00142122	-0.00204105
AMNH-196618	lemuriform	Cheirogaleidae	Cheirogaleus	C medius	AMNH-196618_M220		-0.0155977	0.0316483	0.0165589	0.0165434	-0.0261209	-0.0128778	0.0288451	0.000127381	0.0160651	-0.0298555	-0.0134966	-0.00821919	0.00736783	0.0273361	0.00272929	-0.00478353	-0.0117509	-0.0168457	0.0104333	0.000560764	-0.00504566	-0.0230225	0.0110904	-0.00221925	0.0236262	-0.0220107	0.0121676	-0.0146088	-0.0302072	-0.00995284	0.00949505	0.025849	0.0198526	-0.0318786	0.00734087	0.0112709	0.00768075	-0.0180458	-0.0182854	0.0217225	0.0110801	0.00148161	-0.00244063
AMNH-80072	lemuriform	Cheirogaleidae	Cheirogaleus	C medius	AMNH-80072_M199		-0.0182173	0.0340695	0.0168766	0.015545	-0.0299315	-0.0117273	0.0286135	-0.000303202	0.0180757	-0.0289356	-0.01289	-0.00638044	0.00682608	0.0254641	0.00587402	-0.00190559	-0.0136105	-0.0191275	0.00750711	-0.00238171	-0.00425459	-0.0218209	0.0134039	-0.00449154	0.0206606	-0.021378	0.0164301	-0.0135629	-0.0308397	-0.00914295	0.00730845	0.0296182	0.0186872	-0.0286222	0.00893507	0.0118667	0.0093126	-0.0208906	-0.0206984	0.0233006	0.00777173	0.000287547	-0.00315318
AMNH-80072	lemuriform	Cheirogaleidae	Cheirogaleus	C medius	AMNH-80072_M203		-0.0193047	0.0353138	0.0166901	0.0161147	-0.0309444	-0.0108235	0.0290375	0.00112759	0.0183304	-0.0289521	-0.0122613	-0.0053053	0.00675246	0.0259762	0.00709218	5.40364e-05	-0.0128093	-0.0197673	0.00660766	-0.00280586	-0.00503609	-0.0216978	0.011112	-0.00322327	0.0195537	-0.0208447	0.0166576	-0.0118938	-0.0307835	-0.00864468	0.00697087	0.0319308	0.0186861	-0.030162	0.00787126	0.0110244	0.00923882	-0.0206536	-0.0204068	0.022392	0.00668057	0.000698754	-0.00380393
DPC-034	lemuriform	Cheirogaleidae	Cheirogaleus	C medius	Boyer_DPC034-cheirogaleus-m2_patch		-0.0185396	0.0311633	0.016722	0.0160281	-0.0286861	-0.013072	0.0276407	0.000957712	0.0179531	-0.0269433	-0.0129532	-0.00488771	0.00862028	0.0293874	0.00239822	-0.00586595	-0.0112491	-0.0195987	0.0112553	-0.0002649	-0.00544685	-0.0221635	0.0141769	-0.00501187	0.0193875	-0.0202319	0.0164922	-0.0148335	-0.0302761	-0.00972783	0.0091235	0.0250277	0.0215561	-0.0269233	0.00622867	0.012682	0.00944594	-0.0202279	-0.0233357	0.022197	0.0112378	-0.00286829	-0.00509447
DPC-O-138	lemuriform	Cheirogaleidae	Cheirogaleus	C medius	DPC-0138_M9361-13110_Cheirogaleus_medius_m2_patch		-0.0176731	0.0319837	0.0165385	0.0178215	-0.0279049	-0.0129179	0.0274657	-0.00225932	0.0170919	-0.0262543	-0.0141392	-0.0048015	0.00548737	0.0292425	0.00384979	-0.00325884	-0.011682	-0.0198051	0.0107181	-0.00172319	-0.00516743	-0.0228163	0.0140672	-0.00460898	0.0184032	-0.0221877	0.0149725	-0.014836	-0.0306139	-0.0100211	0.00990445	0.0272473	0.0213725	-0.0255212	0.00698346	0.0124208	0.00816073	-0.0188611	-0.0197947	0.0210551	0.01106	-0.000193193	-0.00445337
AMNH-100612	lemuriform	Cheirogaleidae	Lepilemur	Lp mustelinus ruficaudatus	AMNH-100612_M348		-0.023623	0.0296871	0.0213905	0.0104593	-0.0393268	-0.0102655	0.0209195	0.000360804	0.0166288	-0.0230254	-0.0136995	0.00100998	0.00446393	0.0322766	0.0045427	-0.00264246	-0.00451477	-0.0202498	0.00353137	-0.00391662	-0.00915446	-0.0186917	0.0177932	-0.0034815	0.0215665	-0.0281659	0.0108714	-0.0107638	-0.0287228	-0.00216429	0.00938363	0.0308172	0.0268308	-0.0264343	0.00785318	0.0112712	0.0101369	-0.0109075	-0.0231252	0.0199577	0.0123941	0.00109077	-0.0104771
AMNH-100642	lemuriform	Cheirogaleidae	Lepilemur	Lp mustelinus edwardsi	AMNH-100642_M330		-0.0239216	0.0298704	0.018977	0.00923186	-0.038144	-0.0119586	0.0227633	-0.000180181	0.0191082	-0.022188	-0.0161852	0.000525083	0.00548652	0.032031	0.00538568	-0.00150937	-0.00331018	-0.021276	0.00251093	-0.00527547	-0.0082055	-0.0204947	0.01605	-0.00257069	0.0206458	-0.0268535	0.0117317	-0.011209	-0.0283829	-0.00203265	0.00799795	0.0316264	0.0246378	-0.028137	0.00778514	0.0104401	0.0107246	-0.0105249	-0.0250012	0.0188828	0.0121781	0.00121171	-0.0113985
AMNH-170569	lemuriform	Cheirogaleidae	Lepilemur	L mustelinus leucopus	AMNH-170569_M344		-0.0221992	0.0309657	0.0192639	0.0121407	-0.03999	-0.0120673	0.0210183	0.00242466	0.01698	-0.0220222	-0.0163389	0.00200854	0.00687372	0.030571	0.00436543	-0.00425422	-0.00534622	-0.0211659	0.00324145	-0.00401774	-0.00843565	-0.0183999	0.0158699	-0.00467322	0.0197915	-0.0310015	0.0111013	-0.0105576	-0.0285968	-0.00033587	0.0106618	0.0284296	0.0277421	-0.0274488	0.00772458	0.0110052	0.00851974	-0.0125772	-0.0231699	0.0186761	0.0119556	0.00224771	-0.0094987
AMNH-170576	lemuriform	Cheirogaleidae	Lepilemur	L mustelinus leucopus	AMNH-170576_M335		-0.0235061	0.0280857	0.0200499	0.0111046	-0.0384676	-0.0115974	0.0245234	0.00178051	0.014467	-0.0242443	-0.0134327	9.77693e-05	0.00688602	0.0306155	0.0043733	-0.00302157	-0.00638498	-0.0180897	0.00392777	-0.00249323	-0.00809695	-0.0189221	0.0180175	-0.00572374	0.0212815	-0.0274688	0.0135151	-0.0118199	-0.0276392	-0.001756	0.0131877	0.0277934	0.025897	-0.0289607	0.00789345	0.0117987	0.0078165	-0.0131088	-0.0214174	0.0191257	0.0113699	0.0034977	-0.0087645
AMNH-170578	lemuriform	Cheirogaleidae	Lepilemur	L mustelinus leucopus	AMNH-170578_M339		-0.0196334	0.0325018	0.0199743	0.0112763	-0.040839	-0.0113323	0.0204835	0.00324039	0.0162171	-0.0226422	-0.0165919	-0.000411884	0.00536408	0.0313057	0.00636596	-0.00294439	-0.00700683	-0.0205042	0.00547522	-0.00289706	-0.00934597	-0.0190343	0.0152612	-0.00566793	0.0203127	-0.0281911	0.0110841	-0.00953752	-0.0286347	-0.000864025	0.00717356	0.0280645	0.0260133	-0.0268118	0.00680956	0.0106932	0.00753959	-0.0139888	-0.022891	0.0203238	0.0114394	0.00199389	-0.00840795
AMNH-174483	lemuriform	Cheirogaleidae	Microcebus	M griseorufus	AMNH-174483_M388		-0.021168	0.0323985	0.0176857	0.0127054	-0.029128	-0.0132451	0.0275671	0.00320107	0.018892	-0.0277229	-0.0115945	-0.00377142	0.0111004	0.0245682	0.000798069	-0.00676673	-0.00946317	-0.0196695	0.00863398	-0.00388005	-0.00497708	-0.0226819	0.0166623	-0.0052737	0.0247435	-0.0251052	0.0166155	-0.013084	-0.0289867	-0.00765626	0.0119215	0.0241949	0.0253358	-0.0255306	0.00241161	0.0150037	0.00896504	-0.0142824	-0.0252737	0.0239819	0.0145329	-0.00174307	-0.00658261
AMNH-174489	lemuriform	Cheirogaleidae	Microcebus	M griseorufus	AMNH-174489_M396		-0.021436	0.0310624	0.0168004	0.0128103	-0.027994	-0.0132123	0.0291873	0.00443338	0.0187363	-0.0290732	-0.0139897	-0.00535278	0.0142094	0.0251669	0.00231819	-0.0105627	-0.00830391	-0.0216802	0.0104308	-0.0013176	-0.00538583	-0.0231806	0.0158445	-0.00652841	0.0250644	-0.0224041	0.0167838	-0.0147862	-0.0284658	-0.00725047	0.0131629	0.0228247	0.0266381	-0.0240936	0.000632459	0.0141882	0.0085931	-0.0137703	-0.02739	0.0252185	0.0123553	-0.001233	-0.00719187
AMNH-174530	lemuriform	Cheirogaleidae	Microcebus	M griseorufus	AMNH-174530_M366		-0.0193347	0.0297348	0.0190538	0.013401	-0.0291327	-0.0122859	0.028837	0.00361081	0.0193647	-0.0264376	-0.01328	-0.00416642	0.0117347	0.0259559	0.00294755	-0.00740551	-0.00933421	-0.0205124	0.00796542	-0.00339008	-0.00508386	-0.0234605	0.016074	-0.00658686	0.0254158	-0.022322	0.0175325	-0.0120771	-0.0301126	-0.00544056	0.0111052	0.0261593	0.0229557	-0.0248986	0.00513515	0.0138367	0.00947122	-0.0143583	-0.0267234	0.0242508	0.0142221	-0.00153647	-0.00675268
AMNH-174531	lemuriform	Cheirogaleidae	Microcebus	M griseorufus	AMNH-174531_M392		-0.0210567	0.0306941	0.0177006	0.011577	-0.0281465	-0.0134221	0.029202	0.00245398	0.0213589	-0.0264382	-0.0128119	-0.00384991	0.012341	0.0253174	0.00192532	-0.00593762	-0.0121625	-0.0199101	0.00883409	-0.00337503	-0.00389586	-0.0241134	0.0153717	-0.00712926	0.0252485	-0.022253	0.0188239	-0.0141492	-0.0278579	-0.00645187	0.0159799	0.0288173	0.0251881	-0.0224317	0.000744397	0.0140813	0.00644129	-0.0126309	-0.0303941	0.0234587	0.0139865	-0.00215234	-0.00778822
AMNH-174533	lemuriform	Cheirogaleidae	Microcebus	M griseorufus	AMNH-174533_M370		-0.0226048	0.0296069	0.0186962	0.0123587	-0.0276865	-0.0123911	0.0300784	0.00413285	0.0186051	-0.0284343	-0.0144938	-0.00357939	0.011792	0.026116	0.000703463	-0.00751074	-0.00814869	-0.0196238	0.00968169	-0.00264337	-0.00469785	-0.0222096	0.0168756	-0.00547867	0.0218511	-0.0236868	0.0188828	-0.011457	-0.027806	-0.00666172	0.0145055	0.0217981	0.0241517	-0.0262872	0.0016284	0.0143281	0.00843537	-0.0112691	-0.0274698	0.023072	0.0110884	-0.00201769	-0.00717257
AMNH-174534	lemuriform	Cheirogaleidae	Microcebus	M griseorufus	AMNH-174534_M374		-0.019258	0.0296048	0.0189542	0.013138	-0.0293492	-0.0123592	0.0287529	0.00332548	0.0191844	-0.0265713	-0.0133523	-0.00417834	0.0117223	0.0256932	0.00279995	-0.00758358	-0.00950242	-0.0205502	0.00782563	-0.00360977	-0.00518277	-0.0234887	0.0159509	-0.00663253	0.025231	-0.0225639	0.0173912	-0.0122973	-0.030221	-0.0054683	0.0111395	0.0259187	0.022789	-0.0249224	0.00505212	0.0137801	0.00923866	-0.0145933	-0.0267838	0.0241671	0.0139203	-0.00169192	-0.00676896
AMNH-100832	lemuriform	Cheirogaleidae	Mirza	M coquereli	AMNH-100832_M400		-0.0150697	0.0315968	0.0186641	0.0129175	-0.0276931	-0.0118212	0.0282322	0.00109663	0.0186138	-0.0261799	-0.0146702	-0.00178605	0.00918941	0.0262233	-0.00026649	-0.00663191	-0.00870312	-0.0201746	0.010378	0.000769013	-0.00614489	-0.0215914	0.0128377	-0.00681809	0.0227136	-0.024681	0.0160782	-0.0123407	-0.0283431	-0.0057616	0.0107148	0.0261299	0.025192	-0.0253629	0.00345748	0.0130873	0.00752195	-0.0172645	-0.0255215	0.0200843	0.01501	-0.00543791	-0.00619658
AMNH-100832	lemuriform	Cheirogaleidae	Mirza	M coquereli	AMNH-100832_M404		-0.0141955	0.0302767	0.0191951	0.0136035	-0.0276614	-0.00994932	0.0285907	0.00220754	0.0196718	-0.026637	-0.0144678	-0.00275566	0.0106339	0.0247372	-0.000427337	-0.0037587	-0.00985464	-0.0170461	0.0122218	0.00237505	-0.00637748	-0.0206767	0.0130269	-0.00450841	0.0240182	-0.0235943	0.0165527	-0.0137021	-0.0291785	-0.00674041	0.0108096	0.0249935	0.023734	-0.026071	0.00393842	0.0139044	0.00523196	-0.0179727	-0.0261495	0.0189551	0.0157688	-0.00795296	-0.00544013
DPC-O-137	lemuriform	Cheirogaleidae	Mirza	M coquereli	DPC-0137_M9628-13786_Mirza_coquereli_Left-patch		-0.0184561	0.0325643	0.0172117	0.0146885	-0.0291676	-0.0118534	0.0303721	0.00380834	0.0186954	-0.0269487	-0.0148868	-0.00568412	0.00912963	0.0255772	0.00318137	-0.00812871	-0.00953097	-0.0198847	0.00741816	-0.00114236	-0.0036158	-0.023703	0.0157788	-0.00642727	0.0209268	-0.0213542	0.0146425	-0.0143369	-0.0290243	-0.0062111	0.0117823	0.0263263	0.0226619	-0.0267255	0.00443935	0.0120869	0.00841414	-0.0172637	-0.0235423	0.02265	0.011254	-0.000505358	-0.00664465
DPC-O-137	lemuriform	Cheirogaleidae	Mirza	M coquereli	DPC-0137_M9628-13786_Mirza_coquereli_Right_patch		-0.0166159	0.0304355	0.0193967	0.0149582	-0.0268588	-0.0136935	0.0296509	0.0037776	0.0164461	-0.0266766	-0.0129055	-0.0055908	0.00834158	0.0257888	0.00485103	-0.00921081	-0.00806364	-0.0195162	0.00718766	-0.00307431	-0.00273967	-0.0236351	0.0162522	-0.00672208	0.0238511	-0.0232617	0.0146609	-0.0140894	-0.0291645	-0.00613516	0.00893817	0.0257604	0.0225335	-0.0241345	0.00490657	0.0129654	0.00927191	-0.0180924	-0.0211882	0.0218813	0.0138178	-0.000699523	-0.00776793
DPC-1139	lemuriform	Cheirogaleidae	Mirza	M coquereli	DPC-1139_M1725-13390_Mirza_coquereli_Left_patch		-0.0165105	0.0306238	0.0187487	0.0142593	-0.0285424	-0.0138859	0.0285971	0.00331398	0.0185178	-0.0263047	-0.0148069	-0.00357923	0.00838581	0.0263898	0.00529099	-0.00721885	-0.0107915	-0.0202092	0.0100673	0.00124017	-0.00460062	-0.0217324	0.0156754	-0.00623731	0.0216853	-0.0226433	0.0151576	-0.0130755	-0.0296562	-0.00643317	0.00611418	0.0228025	0.0236512	-0.025366	0.00598542	0.012892	0.00994571	-0.0185493	-0.0246883	0.0213909	0.0131286	-0.00411484	-0.00662509
DPC-1139	lemuriform	Cheirogaleidae	Mirza	M coquereli	DPC-1139_M1725-13390_Mirza_coquereli_Right_patch		-0.0172613	0.0326217	0.0168511	0.0131594	-0.0293207	-0.0156512	0.0283657	0.00441204	0.0202983	-0.0256858	-0.0153739	-0.00142334	0.00790378	0.0271124	0.00535649	-0.00760372	-0.0107857	-0.0209302	0.00867789	-0.00163639	-0.00519474	-0.0242054	0.0136261	-0.00560131	0.0226492	-0.0217836	0.0153698	-0.0130096	-0.0277188	-0.00339784	0.00673578	0.0227731	0.0240884	-0.0241687	0.00561365	0.0126292	0.0102323	-0.0198407	-0.0244449	0.0221946	0.0125445	-0.00289116	-0.00739485
MCZ-45126	lemuriform	Cheirogaleidae	Mirza	M coquereli	MCZ-45126_M716		-0.0196677	0.0292564	0.0156327	0.0140944	-0.0285079	-0.0121888	0.0310268	0.00292117	0.0200289	-0.0290726	-0.0114976	-0.00249603	0.0109978	0.0253116	0.0018297	-0.00922037	-0.00873945	-0.0182545	0.00803902	-0.00400618	-0.00506866	-0.0239509	0.0144619	-0.00483663	0.0253058	-0.0243518	0.0138562	-0.0128923	-0.0289733	-0.00734139	0.0121517	0.0254588	0.0223489	-0.0289946	0.00270526	0.0127753	0.00920448	-0.0141161	-0.0239741	0.0231258	0.0131586	-0.00119161	-0.00474184
AMNH-100829	lemuriform	Cheirogaleidae	Phaner	P furcifer	AMNH-100829_M456		-0.0193892	0.0293725	0.0159076	0.013996	-0.0295939	-0.0119207	0.0285885	0.00447072	0.0165674	-0.028127	-0.011757	-0.00606743	0.00872753	0.0294492	0.00216378	-0.0101025	-0.00738149	-0.0227253	0.00771188	-0.00358049	-0.0011753	-0.0235357	0.0152665	-0.00362123	0.0224675	-0.0271803	0.0171381	-0.0154873	-0.0267816	-0.00967009	0.00946618	0.0274778	0.0231802	-0.0275969	0.00201622	0.0134696	0.00819268	-0.0150821	-0.0249664	0.0227645	0.0127758	-0.000263624	-0.00750379
AMNH-100829	lemuriform	Cheirogaleidae	Phaner	P furcifer	AMNH-100829_M460		-0.0212423	0.0300778	0.015274	0.0132104	-0.0285106	-0.0131652	0.029313	0.0036669	0.0182479	-0.0273547	-0.0123127	-0.00520423	0.0116871	0.026968	0.00169994	-0.0106627	-0.0078565	-0.0233383	0.00716171	-0.00286348	0.000626174	-0.0221032	0.0156562	-0.00740051	0.0242034	-0.023688	0.0182923	-0.0149406	-0.0275323	-0.00896557	0.0130135	0.0270192	0.0239884	-0.0264559	-0.000417464	0.0155371	0.00710961	-0.0133366	-0.0254904	0.0240926	0.0115195	0.000499951	-0.00670884
MCZ-44953	lemuriform	Cheirogaleidae	Phaner	P furcifer	MCZ-44953_M712		-0.0192304	0.0297874	0.0148093	0.01374	-0.0314298	-0.0125088	0.0298159	0.00366587	0.0171383	-0.0288226	-0.0111434	-0.00653569	0.0120254	0.0269751	-0.000221579	-0.0139302	-0.0086593	-0.0220204	0.00707283	-0.00285888	-0.00279087	-0.0239764	0.0150741	-0.00486583	0.0242631	-0.0230412	0.0166675	-0.0166796	-0.0269885	-0.00836315	0.0146657	0.0264269	0.0269876	-0.0306392	0.00121007	0.010914	0.00853903	-0.0151204	-0.0225245	0.0220388	0.0120909	-7.22607e-05	-0.00718928
AMNH-100632	chiromyiform	Daubentoniidae	Daubentonia	D madagascariensis	AMNH-100632_M170		-0.0138665	0.0266772	0.017096	0.0207786	-0.0251501	-0.011325	0.0303284	-0.00456475	0.0142432	-0.0287878	-0.0175602	-0.00455899	0.0102354	0.0287447	0.00669453	-0.00833269	-0.0126393	-0.0127295	0.0110035	-0.000512212	-0.00388275	-0.0279087	0.0122701	-0.00920745	0.0273136	-0.019844	0.0111451	-0.016368	-0.0310563	-0.00585784	0.0102197	0.0255701	0.0249142	-0.030966	0.0101233	0.0131466	0.00467905	-0.0188617	-0.0110281	0.0215265	0.00614017	0.000573396	-0.00195137
AMNH-185643	chiromyiform	Daubentoniidae	Daubentonia	D madagascariensis	AMNH-185643_M186		-0.0110944	0.0240132	0.0179691	0.00692367	-0.0361548	-0.0262301	0.0234886	0.00284474	0.0214618	-0.0185155	-0.00831593	-0.00275353	0.00783624	0.0284778	0.00162666	-0.00836035	-0.00720412	-0.0255736	0.0115563	-0.00398019	-0.0138978	-0.0314681	0.0123968	-0.00643944	0.0160868	-0.0291294	0.0178459	-0.0144005	-0.0184138	-0.00160337	0.0108916	0.0210202	0.0208181	-0.0186975	0.00374634	0.0102745	0.00902334	-0.0165093	-0.0192238	0.0289718	0.0151633	0.00230634	-0.016771
AMNH-41334	chiromyiform	Daubentoniidae	Daubentonia	D madagascariensis	AMNH-41334_M178	#1	-0.0152611	0.0286494	0.017043	0.0195008	-0.024153	-0.0115708	0.0291844	-0.00509209	0.0157172	-0.0255989	-0.0180921	-0.00223696	0.00987924	0.0297101	0.00681116	-0.00703442	-0.0136028	-0.0144492	0.00977605	-0.000269332	-0.00361829	-0.0281333	0.0133487	-0.00906283	0.0278665	-0.0218251	0.0121322	-0.017221	-0.029894	-0.00426725	0.00955933	0.0254163	0.0243524	-0.0292523	0.0080454	0.0125706	0.0042036	-0.0185599	-0.00985234	0.0212735	0.00701851	-0.00130584	-0.000927834
AMNH-41334	chiromyiform	Daubentoniidae	Daubentonia	D madagascariensis	AMNH-41334_M182		-0.0147935	0.0287209	0.0165127	0.0197539	-0.0255942	-0.0108286	0.0300791	-0.00556092	0.011486	-0.0268147	-0.0172722	-0.0029297	0.00881437	0.0300719	0.00772729	-0.00897015	-0.0132971	-0.0130278	0.00955554	-0.00159611	-0.00344403	-0.0273213	0.0129449	-0.00900055	0.0292149	-0.0215009	0.0114271	-0.0167882	-0.0310298	-0.00778239	0.00850846	0.0264955	0.0247313	-0.0290951	0.00926859	0.0117021	0.00510787	-0.0193768	-0.00887193	0.0208692	0.00637688	-0.000392172	-0.00267965
SBU_no_number	chiromyiform	Daubentoniidae	Daubentonia	D madagascariensis	SBU_MadDb-no_number_M552		-0.0158694	0.0256855	0.0196997	0.0181219	-0.0276813	-0.0102236	0.0313727	-0.00283334	0.0148945	-0.0308202	-0.0148872	-0.00442223	0.00712814	0.0272504	0.00815682	-0.00828345	-0.0138342	-0.013028	0.0103756	6.21383e-05	-0.00560315	-0.0278479	0.0103473	-0.00868194	0.026951	-0.0193035	0.0146053	-0.0183518	-0.0287856	-0.00748234	0.00812419	0.0257795	0.023101	-0.027246	0.00874637	0.0144837	0.00529673	-0.0190281	-0.0141458	0.0226949	0.00603421	0.00129859	-0.00277684
AMNH-100635	lemuriform	Indriidae	Avahi	A laniger	AMNH-100635_M121		-0.0172645	0.0311293	0.0224805	0.0158995	-0.0277767	-0.0160402	0.0238668	0.00336781	0.0207105	-0.0250459	-0.0108003	-0.00304058	0.0104632	0.0289763	0.00232516	-0.0101107	-0.0104322	-0.0217985	0.00830032	-0.00301538	-0.00766438	-0.0203768	0.0205653	-0.00143869	0.0213106	-0.0283136	0.0190748	-0.0118868	-0.0304014	-0.00659642	0.00874193	0.024653	0.0289406	-0.0219519	0.00472707	0.0185412	0.0113514	-0.015865	-0.0177477	0.0227064	0.0145352	-0.00513718	-0.00286957
AMNH-170461	lemuriform	Indriidae	Avahi	A laniger	AMNH-170461_M113		-0.0170599	0.0330828	0.0191682	0.0134851	-0.029099	-0.0131594	0.0254479	0.0044657	0.0195062	-0.0260151	-0.0115071	-0.00426121	0.00899119	0.0283661	0.00538869	-0.0120648	-0.0124564	-0.0217132	0.00778086	-0.00427779	-0.00642413	-0.0235737	0.01264	-0.00287694	0.0216343	-0.0286007	0.0164248	-0.0140053	-0.0301801	-0.00705618	0.00980365	0.0270154	0.026527	-0.024997	0.00311042	0.0163391	0.0116305	-0.0165933	-0.0165783	0.0213386	0.0149944	-0.00465012	-0.00297749
AMNH-170461	lemuriform	Indriidae	Avahi	A laniger	AMNH-170461_M117		-0.0176906	0.0335483	0.0196665	0.0139353	-0.0285101	-0.0141965	0.0246474	0.00300555	0.0204087	-0.0263424	-0.0106779	-0.0038082	0.0105959	0.0276653	0.00451381	-0.0105695	-0.0106971	-0.0224136	0.0077118	-0.0048045	-0.00597544	-0.0233159	0.0132042	-0.00128241	0.022059	-0.0294712	0.0148492	-0.013659	-0.0289658	-0.00593051	0.0109991	0.0247168	0.0278984	-0.0242	0.00372184	0.0169033	0.00991191	-0.0151851	-0.0150034	0.0220883	0.0144282	-0.00353996	-0.0035815
AMNH-170501	lemuriform	Indriidae	Avahi	A laniger	AMNH-170501_M79		-0.0168076	0.0306806	0.0183854	0.012956	-0.0282748	-0.0145592	0.0260627	0.00608271	0.0191059	-0.0251535	-0.0125738	-0.00272648	0.0102532	0.0289098	0.00577329	-0.0138049	-0.0131421	-0.0222979	0.00705432	-0.00206611	-0.00802801	-0.022291	0.0185198	-0.00165114	0.0247387	-0.0280893	0.0156586	-0.016399	-0.0299654	-0.00658819	0.0106784	0.0274911	0.026263	-0.0263564	0.00506981	0.0150772	0.0102491	-0.017018	-0.0151848	0.0205307	0.0148949	-0.00535079	-0.0026906
AMNH-41267	lemuriform	Indriidae	Avahi	A laniger	AMNH-41267_M108		-0.0157786	0.030953	0.0208406	0.0135666	-0.0282485	-0.0156845	0.0282939	0.00412668	0.0184747	-0.0253143	-0.0107666	-0.00071263	0.0100453	0.0283181	0.00447964	-0.0127527	-0.0132181	-0.0235978	0.00689843	-0.0035363	-0.00784033	-0.0223307	0.0185078	-0.00577543	0.0225444	-0.0280026	0.0151239	-0.0175066	-0.028101	-0.00584166	0.00706565	0.0251552	0.0283275	-0.0239115	0.00682548	0.0159007	0.00968292	-0.0150783	-0.0151548	0.0228237	0.0152241	-0.0053476	-0.00386313
USNM-83650	lemuriform	Indriidae	Avahi	A laniger	USNM-83650_M67		-0.0169922	0.0325265	0.0198855	0.0176157	-0.0276376	-0.0166507	0.0240553	0.00236641	0.0192214	-0.0243727	-0.0106587	-0.00546795	0.00800472	0.0296988	0.0043367	-0.0116146	-0.00813423	-0.0259916	0.00729458	0.000281964	-0.00831575	-0.0211091	0.0230492	-0.00269422	0.0209641	-0.0308792	0.0162235	-0.0139581	-0.0319537	-0.00817117	0.00906416	0.0242182	0.0301591	-0.0225579	0.00269428	0.0186871	0.0135499	-0.0162552	-0.0153386	0.0226543	0.0159748	-0.00754271	-0.00119484
USNM-83652	lemuriform	Indriidae	Avahi	A laniger	USNM-83652_M75		-0.0154547	0.0329263	0.0217353	0.0164555	-0.0277067	-0.0162122	0.0249815	0.00210255	0.0216484	-0.0238892	-0.0127102	-0.0037972	0.00802329	0.0287914	0.00444772	-0.00928363	-0.00838926	-0.0228228	0.00749222	-0.00179553	-0.00927778	-0.023225	0.0208226	-0.00258778	0.0227544	-0.0303679	0.0172856	-0.0124127	-0.0325481	-0.00792294	0.00796706	0.0232325	0.0291342	-0.0236231	0.00317446	0.0178238	0.0114634	-0.0154293	-0.0172876	0.0223592	0.0141188	-0.00681	-0.00146824
AMNH-100503	lemuriform	Indriidae	Indri	I. indri	AMNH-100503_M283		-0.0120994	0.0290988	0.0219902	0.0102018	-0.0305449	-0.0152226	0.025514	0.00712358	0.0198625	-0.0269717	-0.0142764	-0.000273115	0.0149598	0.0313236	0.00487427	-0.0146052	-0.0147095	-0.0259902	0.00608164	-0.00402881	-0.00704209	-0.0228488	0.01513	-0.00686069	0.0232808	-0.0249306	0.0163524	-0.0199253	-0.028078	-0.00674986	0.00863729	0.0259068	0.0278632	-0.0240158	0.00437656	0.0146633	0.00864447	-0.0168396	-0.0174223	0.022643	0.0187247	-0.00388805	-0.00187466
AMNH-100503	lemuriform	Indriidae	Indri	I. indri	AMNH-100503_M291		-0.0132765	0.0306259	0.0203408	0.0122071	-0.0304982	-0.0135603	0.0256933	0.00626687	0.0193168	-0.0271322	-0.014627	-0.000166167	0.0124766	0.0320312	0.00445158	-0.0135185	-0.0157137	-0.0246434	0.00746818	-0.00231916	-0.00772064	-0.023248	0.016592	-0.005866	0.0217572	-0.0275534	0.0163132	-0.0177358	-0.0286368	-0.00566551	0.00819097	0.0294267	0.0238899	-0.0241424	0.00434132	0.013908	0.00888732	-0.0151081	-0.0180688	0.0201459	0.017257	-0.00284953	-0.00220025
AMNH-100504	lemuriform	Indriidae	Indri	I. indri	AMNH-100504_M300		-0.0106378	0.0297834	0.0187515	0.0126155	-0.0305292	-0.0143569	0.0267378	0.00716309	0.0180407	-0.0283419	-0.0125527	-0.000244027	0.0124437	0.0316985	0.00580803	-0.0173112	-0.0168474	-0.0230493	0.00677192	0.00101079	-0.00422858	-0.0261014	0.0163954	-0.00667188	0.0195198	-0.0248922	0.0154492	-0.0185364	-0.0307436	-0.0100119	0.00914408	0.0240569	0.0286186	-0.0247895	0.00510743	0.0114783	0.00653964	-0.0141785	-0.016487	0.0220648	0.0172379	-0.00556919	-0.00365584
AMNH-100505	lemuriform	Indriidae	Indri	I. indri	AMNH-100505_M2148	#2	-0.0129712	0.0268564	0.0172251	0.0139879	-0.027847	-0.0114577	0.0270739	0.00365549	0.01661	-0.0306026	-0.0123162	-0.00069785	0.012572	0.0299874	0.00530178	-0.0192355	-0.015408	-0.0242153	0.00644582	-0.00480965	-0.00358601	-0.0286032	0.0138483	-0.00855195	0.0257737	-0.0256772	0.0137483	-0.0208158	-0.0293588	-0.0101073	0.0109486	0.0238266	0.0252656	-0.0284411	0.00718564	0.0123979	0.00559673	-0.014047	-0.0120495	0.0215677	0.0158243	-0.0014958	-0.00336654
AMNH-100506	lemuriform	Indriidae	Indri	I. indri	AMNH-100506_M2150		-0.012126	0.0337374	0.0173886	0.012266	-0.028021	-0.0121021	0.0264384	0.00598034	0.0148471	-0.027477	-0.0164827	-0.00196613	0.011858	0.0316118	0.00603776	-0.015954	-0.0172694	-0.0212659	0.00660667	-0.0046665	-0.00434145	-0.0243953	0.0161188	-0.00621762	0.024294	-0.0256819	0.0112145	-0.0166023	-0.0326526	-0.0101522	0.00897656	0.0291729	0.0273434	-0.0249666	0.00645955	0.0108345	0.00600878	-0.0153316	-0.0147195	0.0188317	0.016404	0.00308987	-0.00254695
AMNH-100507	lemuriform	Indriidae	Indri	I. indri	AMNH-100507_M2154		-0.0126196	0.0312091	0.0191322	0.0127344	-0.0284142	-0.0139588	0.0280387	0.00511705	0.0163996	-0.027077	-0.0141457	-0.000889563	0.0130493	0.0312236	0.00617492	-0.0171329	-0.0162328	-0.0246579	0.00674124	-0.00265213	-0.00620798	-0.0260263	0.0151758	-0.00700212	0.0238162	-0.0272795	0.0135701	-0.017703	-0.0301085	-0.00869865	0.0108107	0.0279561	0.0274026	-0.022936	0.00330005	0.0118919	0.00655947	-0.0151737	-0.0140995	0.0206285	0.0174158	-0.000693048	-0.00307997
AMNH-100508	lemuriform	Indriidae	Indri	I. indri	AMNH-100508_M2152		-0.0130626	0.0337585	0.0185117	0.0145264	-0.0272714	-0.013539	0.0255299	0.00534077	0.0152823	-0.0258939	-0.0152875	-0.00153713	0.00943518	0.0299303	0.00844532	-0.0158511	-0.0147785	-0.0215818	0.00521504	-0.00391448	-0.00403174	-0.0256571	0.0184741	-0.00646717	0.0226278	-0.0279509	0.0141259	-0.014987	-0.0310463	-0.00735107	0.00791271	0.0291378	0.0272117	-0.0223212	0.00448603	0.012635	0.00526393	-0.0154932	-0.0152265	0.0182724	0.0156191	-0.00125721	-0.00257276
AMNH-100816	lemuriform	Indriidae	Indri	I. indri	AMNH-100816_M2156		-0.00867932	0.034704	0.019789	0.0098362	-0.0271924	-0.0093899	0.0266085	0.00968412	0.014431	-0.0266533	-0.0155883	-0.00297403	0.0128462	0.0326573	0.0084786	-0.0174068	-0.0195455	-0.0234191	0.00543619	-0.00595276	-0.0032792	-0.024737	0.0121357	-0.00635599	0.0259352	-0.0258711	0.00989077	-0.018292	-0.029819	-0.0103089	0.0094621	0.0300758	0.0252512	-0.0248862	0.00420949	0.00835184	0.00397209	-0.0153541	-0.0126019	0.0179395	0.0141551	0.00698744	-0.000789883
AMNH-185638	lemuriform	Indriidae	Indri	I. indri	AMNH-185638_M295		-0.00979644	0.0302104	0.0186	0.0114854	-0.0304864	-0.0150627	0.0262751	0.00738178	0.0194425	-0.0277903	-0.0142034	-0.00130157	0.0136567	0.0311726	0.00613096	-0.0173097	-0.0170533	-0.0231458	0.00597794	0.000272914	-0.0042195	-0.025306	0.0149096	-0.00581854	0.0197663	-0.0234275	0.0163042	-0.0204307	-0.0283425	-0.0106189	0.00999612	0.0241103	0.0290246	-0.0239986	0.0040444	0.0114876	0.00602854	-0.013057	-0.0157781	0.0211325	0.0150852	-0.00475256	-0.00112786
AMNH-100633	lemuriform	Indriidae	Propithecus	P diadema	AMNH-100633_M464		-0.0173445	0.0306703	0.0214821	0.0138624	-0.0286981	-0.0146441	0.0224395	0.00288527	0.0198879	-0.0266001	-0.0132105	-0.00192093	0.00670885	0.0304248	0.00492956	-0.0144668	-0.0121719	-0.0214496	0.0115816	-0.00534547	-0.00940298	-0.0242168	0.0175438	-0.00136096	0.0187665	-0.02913	0.0150667	-0.0114414	-0.0319809	-0.00839804	0.0138078	0.0254401	0.0295676	-0.0222381	0.000333323	0.01508	0.0125801	-0.0143906	-0.0169362	0.0217223	0.013385	-0.00403017	0.00216199
AMNH-100827	lemuriform	Indriidae	Propithecus	P verreauxi	AMNH-100827_M485		-0.0142834	0.032692	0.0204093	0.0147378	-0.0283513	-0.0125933	0.022419	0.00437528	0.0176503	-0.0238828	-0.0146492	-0.00358565	0.00761835	0.0297473	0.00510031	-0.0107219	-0.00820335	-0.0219153	0.00541651	-0.00316225	-0.00461054	-0.0232728	0.0208113	-0.00220143	0.0212169	-0.0297831	0.0149424	-0.0090359	-0.0344365	-0.00920558	0.00936544	0.0297663	0.0306375	-0.0199903	0.00183287	0.0141688	0.00892584	-0.0138896	-0.0198424	0.0186696	0.0131218	-0.00525371	0.00105246
AMNH-16699	lemuriform	Indriidae	Propithecus	P verreauxi	AMNH-16699_M481		-0.0150275	0.0303502	0.0202531	0.0142167	-0.0292135	-0.013788	0.0230755	0.00377617	0.0197682	-0.0248888	-0.0152073	-0.00158052	0.00849092	0.0316413	0.00486342	-0.01187	-0.00996772	-0.0228715	0.00861004	-0.00445789	-0.00665836	-0.0238802	0.0207911	-0.00245013	0.0222025	-0.0285805	0.0139804	-0.012141	-0.0330745	-0.00825581	0.00959075	0.0254075	0.0305825	-0.0183038	0.000866369	0.0156803	0.0117286	-0.0127382	-0.0199003	0.0212779	0.0138496	-0.0035482	0.00158154
AMNH-17356	lemuriform	Indriidae	Propithecus	P diadema	AMNH-17356_M468		-0.0161291	0.0306549	0.0197974	0.0134609	-0.0299818	-0.0146105	0.0263738	0.00532616	0.0221394	-0.0227386	-0.0115253	-0.00115883	0.0061838	0.0296071	0.00610136	-0.0119657	-0.0103634	-0.0245221	0.00155067	0.00176624	-0.00456933	-0.0252177	0.0218019	-0.000874267	0.0203874	-0.0300617	0.0125672	-0.0126566	-0.0340391	-0.00981857	0.0119711	0.024285	0.0281675	-0.0230053	0.00694593	0.0157607	0.00828817	-0.0160616	-0.0190112	0.0207857	0.0141429	-0.0055885	-0.000896143
USNM-063349	lemuriform	Indriidae	Propithecus	P diadema	USNM-063349_M471		-0.014715	0.0291288	0.0210657	0.0148899	-0.0280565	-0.0155339	0.0243527	0.00485808	0.0215113	-0.0262718	-0.0113538	-0.00212066	0.00856227	0.0302648	0.00428209	-0.0120571	-0.0105705	-0.0243648	0.00356961	-0.000148373	-0.00662177	-0.0262523	0.0224231	-0.00321915	0.0198141	-0.0285853	0.0167233	-0.0109056	-0.0326609	-0.00796922	0.0114497	0.0250291	0.0311894	-0.0219189	0.00345492	0.0183048	0.00956713	-0.0145426	-0.0207384	0.0214751	0.0139528	-0.00718942	0.00153746
USNM-063351	lemuriform	Indriidae	Propithecus	P edwardsi	USNM-063351_M473		-0.0187074	0.0315693	0.0186883	0.0156533	-0.0271775	-0.0129856	0.0237213	0.00317276	0.020199	-0.025183	-0.01417	-0.00210815	0.0099602	0.0295229	0.00470922	-0.0130363	-0.0106704	-0.0221229	0.00657322	-0.0028678	-0.00538313	-0.0253614	0.0214944	-0.00131083	0.0204516	-0.0289969	0.0155221	-0.0126368	-0.0333567	-0.00698414	0.0125764	0.0257756	0.0300799	-0.023571	0.00219039	0.0162814	0.0115564	-0.0126798	-0.0213359	0.0209985	0.0127158	-0.00443138	0.0019371
USNM-257397	lemuriform	Indriidae	Propithecus	P verreauxi	USNM-257397_M476		-0.01759	0.0366293	0.0153285	0.0147995	-0.0321647	-0.0123712	0.0245598	0.00484192	0.0180207	-0.0227114	-0.0148833	-0.000812433	0.00398401	0.0311596	0.00319389	-0.00293194	-0.00930235	-0.0168048	0.00570571	-0.00961354	-0.011625	-0.0201055	0.00650435	-0.00251757	0.0137866	-0.0307975	0.00951499	-0.0150853	-0.028675	-0.00265272	0.00793821	0.0293505	0.0224951	-0.0242973	0.00411622	0.0150418	0.0111196	-0.0144608	-0.0281971	0.0222095	0.0126067	0.00352491	-0.00550142
AMNH-100517	lemuriform	Lemuridae	Eulemur	E fulvus rufus	AMNH-100517_M236		-0.019056	0.0337491	0.0197472	0.0149379	-0.0345389	-0.012339	0.0213653	0.00531523	0.0163494	-0.024026	-0.011704	-0.000496614	0.00774549	0.031659	0.00190569	-0.00447087	-0.00886499	-0.020862	0.00527147	-0.00541496	-0.00718985	-0.0188196	0.0114911	-0.00193378	0.0165659	-0.0307192	0.0122638	-0.0158667	-0.0308615	-0.00479791	0.00441273	0.0291414	0.0232209	-0.024531	0.00516609	0.0153234	0.0107427	-0.0152437	-0.0225055	0.0214253	0.0117019	-0.000570212	-0.00488219
AMNH-100569	lemuriform	Lemuridae	Eulemur	E fulvus rufus	AMNH-100569_M228		-0.0184354	0.0307717	0.0192278	0.0141826	-0.0309724	-0.0121835	0.0249772	0.00353814	0.0199508	-0.0262464	-0.0107924	-0.000771009	0.00613397	0.0305308	0.00320617	-0.000388262	-0.00901241	-0.0169547	0.00724615	-0.00459075	-0.0101924	-0.0250617	0.00964522	-0.00217213	0.0185079	-0.0312157	0.0131295	-0.0154114	-0.0290326	-0.00490625	0.00755544	0.0268338	0.0261147	-0.0266037	0.00336648	0.0169084	0.0114325	-0.0128649	-0.0256957	0.0198814	0.0155644	-0.00219968	-0.00820747
AMNH-18696	lemuriform	Lemuridae	Eulemur	E fulvus rufus	AMNH-18696_M194		-0.0187703	0.0306369	0.0177145	0.0118459	-0.0357461	-0.0104666	0.0212065	0.00381895	0.0161252	-0.0245912	-0.0173608	0.000457044	0.00730966	0.032468	0.00242087	-0.00439594	-0.00796516	-0.0129915	0.00458505	-0.00469413	-0.0102626	-0.0192121	0.0127792	-0.00517424	0.0199867	-0.0284421	0.0105461	-0.0131868	-0.0322061	-0.00217011	0.00733225	0.0279168	0.0234827	-0.0256524	0.00597751	0.0129062	0.0131376	-0.0107296	-0.0263538	0.0212392	0.0116732	0.00268055	-0.00956886
AMNH-19159	lemuriform	Lemuridae	Eulemur	E fulvus fulvus	AMNH-19159_M190		-0.0175858	0.0315786	0.0182881	0.0121799	-0.0363863	-0.0148091	0.021344	0.0044429	0.0178531	-0.0254053	-0.0160248	-0.000338782	0.00862659	0.0315085	0.00165674	-0.0080257	-0.00931051	-0.0186704	0.010282	-0.00644878	-0.013821	-0.0218286	0.00849014	-0.00736455	0.0185972	-0.0314332	0.00873509	-0.0156215	-0.0288097	-0.00169175	0.0103529	0.0308176	0.0231576	-0.0264016	0.000744566	0.0145419	0.0126085	-0.0126897	-0.0246436	0.0202309	0.011022	0.00043989	-0.00609302
AMNH-41264	lemuriform	Lemuridae	Eulemur	E fulvus rufus	AMNH-41264_M232		-0.0196449	0.032634	0.0195764	0.0131731	-0.0353079	-0.00963105	0.0207146	0.00405264	0.0155457	-0.0242411	-0.0147825	0.000714649	0.00568221	0.0313307	0.00399928	-0.00127842	-0.00898994	-0.0157895	0.00537607	-0.00483014	-0.011807	-0.0186453	0.0126879	-0.00573646	0.0148611	-0.0308292	0.013725	-0.0139633	-0.0308776	-0.00145929	0.00574913	0.0284913	0.0272696	-0.0268172	0.00652618	0.014191	0.0112772	-0.0116097	-0.0261549	0.0204748	0.0116947	0.0016834	-0.00608732
AMNH-41268	lemuriform	Lemuridae	Eulemur	E fulvus rufus	AMNH-41268_M240		-0.0175175	0.0324287	0.0192133	0.0143918	-0.0331008	-0.00987084	0.0208742	0.00446891	0.0159694	-0.0253949	-0.01475	0.000840464	0.00765832	0.0307469	0.00366331	-0.00436656	-0.00966379	-0.020147	0.00650835	-0.00458147	-0.0104454	-0.0182649	0.0103201	-0.00462431	0.0155189	-0.0306584	0.0137962	-0.014388	-0.0338926	-0.00300064	0.00651698	0.028012	0.0251468	-0.0261885	0.00568565	0.0159069	0.0121306	-0.011761	-0.0265173	0.0206808	0.0131636	0.00342613	-0.00434418
USNM-063338	lemuriform	Lemuridae	Eulemur	E fulvus rufus	USNM-063338_M223		-0.0161489	0.0327488	0.0190297	0.0147722	-0.0346207	-0.0143139	0.0227498	0.00526282	0.0186896	-0.0282084	-0.0131998	0.000919753	0.0109023	0.0301221	0.000217275	-0.00705094	-0.00825728	-0.016194	0.0107657	-0.00580715	-0.012029	-0.0232963	0.00986364	-0.0053582	0.0192808	-0.0318722	0.0091852	-0.0162332	-0.02918	-0.00395077	0.00887797	0.0282671	0.0257805	-0.0268332	0.00167855	0.0159902	0.011694	-0.0122027	-0.0262283	0.0204238	0.0121874	1.49452e-05	-0.00686324
USNM-083961	lemuriform	Lemuridae	Eulemur	E fulvus rufus	USNM-083961_M225		-0.0187905	0.0322404	0.0178205	0.0124826	-0.036127	-0.0112301	0.0211134	0.00319423	0.0153727	-0.0239163	-0.0170204	-9.73939e-05	0.00618374	0.0317826	0.00451239	-0.0017512	-0.00963529	-0.0173941	0.0062327	-0.0039092	-0.0105446	-0.0177857	0.0125007	-0.0022463	0.0209312	-0.0297355	0.0106461	-0.0134906	-0.0313159	-0.00264595	0.00706953	0.0283402	0.0259734	-0.0273092	0.0081341	0.0106403	0.00974977	-0.0135474	-0.0224554	0.0193294	0.0119053	0.0025943	-0.00866615
USNM-063355	lemuriform	Lemuridae	Hapalemur	H griseus	USNM-063355_M720		-0.018859	0.0317641	0.0177505	0.0153846	-0.0309824	-0.00871988	0.0263908	0.00382966	0.0243635	-0.0300039	-0.0100999	0.000868029	0.00169238	0.0254656	0.0036432	-0.00349371	-0.0104891	-0.0179003	0.00800416	-0.00610006	-0.00481039	-0.0228925	0.00237549	-0.00137782	0.02251	-0.0294998	0.0115845	-0.0206944	-0.0236851	-0.00754383	0.0115134	0.0268225	0.0242603	-0.0292477	0.00445073	0.0134368	0.00664157	-0.0109686	-0.0277388	0.0228243	0.0143305	0.0011097	-0.00490929
USNM-063356	lemuriform	Lemuridae	Hapalemur	H griseus	USNM-063356_M724		-0.016013	0.0337996	0.0174351	0.0149777	-0.0325486	-0.0102243	0.0252073	0.00578107	0.022946	-0.0273985	-0.0100093	-0.000725104	0.00633899	0.0301015	0.00423421	-0.00589817	-0.00930938	-0.0208547	0.0083381	-0.00617749	-0.00667934	-0.0266101	0.00528996	-0.00428741	0.0232055	-0.0290882	0.0105201	-0.0189012	-0.0248955	-0.00648916	0.00990074	0.0269256	0.0260392	-0.0293748	0.0058953	0.0136563	0.0071931	-0.0128258	-0.0236131	0.0228564	0.0133636	0.00195167	-0.00633022
USNM-083668	lemuriform	Lemuridae	Hapalemur	H griseus	USNM-083668_M728		-0.0183662	0.033504	0.0178119	0.0149118	-0.0318292	-0.0062424	0.0251754	0.00460303	0.0225969	-0.0283114	-0.01038	-0.00061985	0.00533124	0.029688	0.00547661	-0.00481068	-0.00869642	-0.0177961	0.00732549	-0.00703883	-0.00731621	-0.0236309	0.00102973	-0.0030616	0.0218896	-0.0297959	0.0119034	-0.0206283	-0.024627	-0.0047447	0.00695867	0.0252052	0.0264656	-0.0280044	0.00432747	0.0123519	0.00717393	-0.0100115	-0.0262601	0.0224392	0.0157924	0.000139375	-0.0048599
USNM-084386	lemuriform	Lemuridae	Hapalemur	H griseus	USNM-084386_M732		-0.0166012	0.034799	0.0166571	0.0150801	-0.0324449	-0.0065659	0.0265989	0.0071638	0.0249438	-0.029143	-0.0109119	0.00182086	0.00280416	0.0305642	0.0063067	-0.00402508	-0.0104226	-0.0182075	0.006908	-0.00685968	-0.0064733	-0.0217881	0.000511619	-5.71396e-05	0.0224875	-0.0300655	0.0113618	-0.0201262	-0.0257011	-0.00551753	0.00732353	0.0255511	0.0265007	-0.0278924	0.00454404	0.0132398	0.00553085	-0.0115253	-0.0266032	0.0214275	0.013659	0.000689541	-0.00513891
USNM-317966	lemuriform	Lemuridae	Hapalemur	H griseus	USNM-317966_M736		-0.0191555	0.0335289	0.017276	0.0138472	-0.0335539	-0.00543891	0.0262639	0.00596654	0.0258107	-0.0292089	-0.0102302	0.00157231	0.00342851	0.0303432	0.00459436	-0.00578185	-0.00809202	-0.0185697	0.0073326	-0.00511331	-0.00846197	-0.0234418	0.00232034	-0.00243703	0.0229281	-0.0319153	0.0105322	-0.0208404	-0.0244784	-0.00473888	0.00866038	0.0265813	0.0259683	-0.0279684	0.00383215	0.0136751	0.00784475	-0.0089126	-0.0276201	0.0220792	0.0134691	0.000484442	-0.00589011
AMNH-100598	lemuriform	Lemuridae	Lemur	L catta	AMNH-100598_M309		-0.0163413	0.0351994	0.0163621	0.0156165	-0.0336063	-0.0130017	0.0234163	0.00666707	0.0168701	-0.0241964	-0.0125167	-6.67873e-05	0.00495607	0.0288043	-0.000457733	-0.00311297	-0.0103267	-0.0199886	0.00487501	-0.0100128	-0.00739772	-0.0205049	0.00770738	0.00196952	0.0171625	-0.0298088	0.00959285	-0.0154206	-0.0283845	-0.00548231	0.00627198	0.0272477	0.022504	-0.0264704	0.00470015	0.0149311	0.0132104	-0.014419	-0.0281883	0.0221882	0.014695	0.000673999	-0.00600471
AMNH-100821	lemuriform	Lemuridae	Lemur	L catta	AMNH-100821_M314		-0.0176668	0.0363452	0.016022	0.0152031	-0.0318485	-0.0120511	0.0250306	0.00587008	0.0165333	-0.022764	-0.0141499	0.000134832	0.00380709	0.0305678	0.00337975	-0.00495531	-0.00847461	-0.0181649	0.00591362	-0.00943812	-0.00992252	-0.020427	0.00734936	-0.00114152	0.0144882	-0.0315799	0.00877049	-0.0151953	-0.0284685	-0.00410337	0.00852496	0.0291607	0.0227305	-0.024238	0.00462143	0.015221	0.0119458	-0.0133637	-0.0275618	0.0214634	0.0137589	0.00244732	-0.00606816
AMNH-170737	lemuriform	Lemuridae	Lemur	L catta	AMNH-170737_M305		-0.0154872	0.032804	0.0162431	0.0167043	-0.0354652	-0.0127622	0.0234368	0.00711283	0.0186049	-0.0257678	-0.0128442	0.000417977	0.00600418	0.030594	0.00303127	-0.00355906	-0.0103317	-0.0181236	0.00701875	-0.00730988	-0.0103061	-0.0239772	0.0122954	-0.00462056	0.0199774	-0.028884	0.00683501	-0.0167626	-0.0289415	-0.00472767	0.00813815	0.0273278	0.0230874	-0.0248395	0.00206943	0.013212	0.0112315	-0.0157518	-0.0200925	0.0212281	0.0137587	0.0019069	-0.00581997
AMNH-170740	lemuriform	Lemuridae	Lemur	L catta	AMNH-170740_M322		-0.0158038	0.0318862	0.016908	0.0145062	-0.0352444	-0.0152731	0.0243875	0.00700666	0.0185011	-0.0238161	-0.0135034	-0.00117579	0.00445306	0.0312059	0.00266342	-0.00189169	-0.012036	-0.0147421	0.00709492	-0.00878893	-0.00887578	-0.0216923	0.0144866	-0.00372268	0.0190987	-0.0281582	0.00697687	-0.0143447	-0.0291957	-0.00767956	0.00750311	0.0266916	0.0214318	-0.0230324	0.00558513	0.0139829	0.0114825	-0.0170366	-0.0192489	0.0210832	0.0142434	0.00072331	-0.00669436
AMNH-170741	lemuriform	Lemuridae	Lemur	L catta	AMNH-170741_M326		-0.0178228	0.0345006	0.0167109	0.0148149	-0.0339638	-0.0121608	0.0249637	0.00461786	0.0177581	-0.0248374	-0.0121419	-0.0017767	0.00704555	0.0280476	0.00198616	-0.00494189	-0.00897107	-0.0182892	0.00623011	-0.00874211	-0.00851026	-0.0226057	0.00904513	-0.00375483	0.0195847	-0.0299467	0.00835768	-0.0151054	-0.028792	-0.00609879	0.00630957	0.028416	0.0214804	-0.0274898	0.00537959	0.014652	0.0122416	-0.0134646	-0.0244481	0.0221675	0.0131314	-0.000249982	-0.00648379
AMNH-170743	lemuriform	Lemuridae	Lemur	L catta	AMNH-170743_M318		-0.0183522	0.0326079	0.0164347	0.015243	-0.0317116	-0.0139909	0.0249206	0.00329566	0.0192435	-0.025334	-0.0132872	-7.88469e-05	0.00764482	0.0278955	0.00127249	-0.00425226	-0.0110514	-0.0147407	0.00572562	-0.00938855	-0.00952408	-0.0216056	0.00949168	-0.00146913	0.0208189	-0.0300696	0.00870656	-0.0130553	-0.0312085	-0.00647386	0.00666432	0.0273818	0.0221374	-0.0257271	0.00387786	0.0156397	0.0130216	-0.0129518	-0.02783	0.0218406	0.0126301	0.00021571	-0.00476353
BMNH-8410204	lemuriform	Lemuridae	Prolemur	P simus	BMNH-8410204_M2037	*	-0.0194781	0.0292744	0.0166384	0.0141138	-0.0302938	-0.0112604	0.0292224	0.00412231	0.0168977	-0.0299016	-0.00880727	-0.00456593	0.0109831	0.02638	0.000893359	-0.0144607	-0.00634335	-0.0217267	0.010076	-0.00262869	-0.00432454	-0.026343	0.0153419	-0.00703372	0.0247038	-0.0268539	0.0174214	-0.0191776	-0.0265704	-0.0087469	0.0106763	0.0254932	0.0259565	-0.0295014	0.000640349	0.0126061	0.0128342	-0.0142892	-0.018565	0.02478	0.0118186	-0.00367317	-0.00586228
Jernvall Coll	lemuriform	Lemuridae	Prolemur	P simus	Personal_Collection-Jukka_Jernvall_M2041	*	-0.0198309	0.0264162	0.0167788	0.0150908	-0.0287228	-0.0136295	0.0271972	0.00622667	0.0145472	-0.0305601	-0.00925713	-0.00357917	0.00977971	0.0287965	0.00103207	-0.0105006	-0.00704909	-0.026959	0.00999076	-0.00347947	-0.00227122	-0.0241801	0.0140264	-0.0109581	0.0239932	-0.0242751	0.0164843	-0.0185615	-0.0267103	-0.00842186	0.0110579	0.0254829	0.0272274	-0.0303306	0.00220344	0.0141804	0.014399	-0.0146084	-0.0199336	0.0264348	0.0106845	-0.00401412	-0.00521256
AMNH-100512	lemuriform	Lemuridae	Varecia	V variegata rubra	AMNH-100512_M545		-0.0139311	0.0349797	0.0156911	0.0169693	-0.0337351	-0.00916253	0.0195586	0.00614536	0.0184364	-0.027662	-0.0120904	-0.0025141	0.0060223	0.0314139	-0.00179845	-0.00349363	-0.0103159	-0.01234	0.0109968	-0.00523183	-0.010278	-0.024872	0.0149411	-0.00162371	0.0205822	-0.0281854	0.00890825	-0.0146853	-0.0294597	-0.0103326	0.00965647	0.0308559	0.0221559	-0.0288188	0.00566638	0.0137152	0.0154775	-0.0144364	-0.0219553	0.0167879	0.0161001	-0.00409034	-0.0049588
AMNH-100513	lemuriform	Lemuridae	Varecia	V variegata rubra	AMNH-100513_M529		-0.0122384	0.0368435	0.013694	0.0179165	-0.0336348	-0.0114381	0.0195064	0.00618491	0.01714	-0.02844	-0.0134376	-0.00273271	0.00766406	0.031835	-0.000758258	-0.00409902	-0.0103066	-0.0112985	0.0113915	-0.00508224	-0.0120921	-0.0237792	0.0122596	-0.00327968	0.0195229	-0.0262863	0.0089976	-0.0165886	-0.0306424	-0.00874879	0.0104885	0.0313474	0.0223931	-0.0297232	0.00405123	0.0110519	0.0143251	-0.0127789	-0.0223664	0.016518	0.0177568	-0.00133271	-0.00412978
AMNH-100514	lemuriform	Lemuridae	Varecia	V variegata rubra	AMNH-100514_M525		-0.0159308	0.0363923	0.0138875	0.0165064	-0.034444	-0.0127542	0.0205614	0.0066653	0.0217677	-0.0276208	-0.0102318	-0.00349976	0.00816513	0.0320809	0.000736842	-0.00481491	-0.0123451	-0.0138552	0.0112261	-0.00633054	-0.00950707	-0.0248383	0.0101304	-0.00494521	0.0206488	-0.0256111	0.0108148	-0.0161867	-0.0285391	-0.0101375	0.0141383	0.0292165	0.0225467	-0.0285985	0.00182304	0.0130852	0.0160391	-0.0110917	-0.0196032	0.0183747	0.0175307	-0.00423196	-0.0125439
AMNH-17338	lemuriform	Lemuridae	Varecia	V variegata rubra	AMNH-17338_M541		-0.0127155	0.0352003	0.0161021	0.0176217	-0.0325782	-0.0106636	0.0195111	0.00626419	0.019273	-0.0279247	-0.0130463	-0.00261033	0.00816031	0.0322894	-0.00360844	-0.00375832	-0.00961805	-0.0158768	0.0139314	-0.0034553	-0.013251	-0.0264171	0.012907	-0.00115022	0.0194975	-0.0266353	0.00970592	-0.0144941	-0.0315498	-0.00655125	0.0117187	0.0300257	0.0219349	-0.0316217	0.00332466	0.0135224	0.0159878	-0.0132232	-0.0252362	0.0164927	0.0153822	-0.00334116	-0.00519053
AMNH-18041	lemuriform	Lemuridae	Varecia	V variegata variegata	AMNH-18041_M537		-0.0114712	0.0364426	0.0151058	0.0184351	-0.034981	-0.0135541	0.0193472	0.00589462	0.0190183	-0.0273813	-0.0124701	-0.0038319	0.00790606	0.0316888	-0.000481376	-0.0041414	-0.0128033	-0.0122827	0.0103143	-0.00730281	-0.010838	-0.0252388	0.0130804	-0.00454391	0.0216932	-0.0270035	0.00779742	-0.0155741	-0.0313487	-0.00739077	0.00842615	0.0289066	0.0252346	-0.0296762	0.00464071	0.0117626	0.0145266	-0.0129244	-0.0231891	0.019164	0.0155236	-0.00372171	-0.00659601
AMNH-245092	lemuriform	Lemuridae	Varecia	V variegata variegata	AMNH-245092_M533		-0.0136212	0.03524	0.0169275	0.0174786	-0.0357534	-0.0130559	0.019547	0.00705248	0.0190482	-0.0271596	-0.0138465	-0.00311702	0.00997735	0.0311706	0.000104654	-0.0056445	-0.0114	-0.0157668	0.00914692	-0.00797307	-0.0101469	-0.0241993	0.0140013	-0.00557552	0.0194606	-0.0296946	0.00933859	-0.0153873	-0.0302544	-0.00467685	0.00977638	0.0301716	0.0248557	-0.0268676	0.00284362	0.0120825	0.0143868	-0.0128701	-0.0231557	0.0202476	0.0158334	-0.00227609	-0.00641408
USNM-084382	lemuriform	Lemuridae	Varecia	V variegata variegata	USNM-084382_M550		-0.0103164	0.0352987	0.0154508	0.0173116	-0.032508	-0.0123463	0.0182367	0.0077691	0.0212025	-0.0283363	-0.011737	-0.00342454	0.00781747	0.0324352	6.09286e-05	-0.00478313	-0.0142669	-0.0111447	0.00944868	-0.00908524	-0.00793291	-0.0249524	0.0116892	-0.00533142	0.02127	-0.0249682	0.00818133	-0.0155552	-0.0290733	-0.00865511	0.0076935	0.0259438	0.0233617	-0.028555	0.00439555	0.0118975	0.0159801	-0.0141337	-0.0240006	0.0194105	0.0184061	-0.00186487	-0.00826618
USNM-084383	lemuriform	Lemuridae	Varecia	V variegata variegata	USNM-084383_M626		-0.015197	0.0364157	0.015214	0.0177232	-0.034145	-0.0125562	0.0192565	0.00534961	0.020628	-0.0290684	-0.00990877	-0.00294802	0.00673128	0.0320948	0.000477172	-0.00361948	-0.0125459	-0.0125685	0.0124613	-0.0064507	-0.0102268	-0.0251327	0.0117209	-0.00448548	0.0197193	-0.0270419	0.00884542	-0.0140056	-0.028127	-0.00922228	0.0090205	0.02768	0.0215178	-0.0268327	0.00380223	0.0120674	0.0158999	-0.013567	-0.021212	0.020511	0.016547	-0.00369916	-0.010242
DPC 11636	lemuriform	Plesiopithecidae	Plesiopithecus	Ples teras	Sallam_DPC_5_4_2016H_plesio-type_m2_patch		-0.0217154	0.0305974	0.0167928	0.0136666	-0.0279703	-0.0129819	0.0309891	0.00215598	0.0167916	-0.0301829	-0.0104981	-0.00577796	0.0103126	0.024282	0.00515309	-0.00865119	-0.00856713	-0.0210779	0.00933041	-0.00114093	-0.000448822	-0.0237725	0.0115498	-0.00814552	0.0233054	-0.0219681	0.0189278	-0.017579	-0.0279275	-0.00880524	0.0148181	0.0272068	0.0216957	-0.0287143	-0.00145055	0.0125583	0.00765171	-0.0130236	-0.0209789	0.0238862	0.00829682	0.000581618	-0.00775093
DPC 13607	lemuriform	Plesiopithecidae	Plesiopithecus	Ples teras	Sallam_DPC_5_5_2016A_plesiopithecus_m2_patch		-0.0194621	0.0273293	0.019221	0.0169212	-0.0265055	-0.0106903	0.0299258	-0.0024726	0.018146	-0.0287597	-0.0153175	0.00163094	0.00807985	0.0292506	0.00354815	-0.00855167	-0.010556	-0.0194029	0.0100131	-0.000756818	-0.00658541	-0.0265785	0.00845286	-0.00786549	0.0218828	-0.0198141	0.0191645	-0.01639	-0.02804	-0.00963242	0.0136922	0.0236796	0.0203978	-0.0258825	0.00626336	0.016673	0.00623603	-0.0168928	-0.0212501	0.0240778	0.00922788	-0.00178827	-0.00490029
KNM KO 101	lemuriform	unknown	Propotto	Propotto	Sallam_DPC_5_4_2016A_KNM-K0101_Propotto		-0.0165572	0.0334117	0.0146515	0.0189183	-0.0272622	-0.0134706	0.0254085	-0.000339998	0.0171674	-0.0282332	-0.0145888	-0.00488696	0.00631952	0.0273927	0.00523287	-0.00429881	-0.0120842	-0.0171401	0.00782627	-0.00386088	-0.00191242	-0.0251295	0.0119766	-0.00579865	0.0219387	-0.0180504	0.0149308	-0.0161546	-0.0305297	-0.00616896	0.0159304	0.028484	0.0222222	-0.0298985	0.00551862	0.0119316	0.00622711	-0.0189154	-0.0173904	0.0221385	0.00935684	-0.000336617	-0.00239212
KNM SO 508	lemuriform	unknown	Propotto	Propotto	Sallam_DPC_5_4_2016B_KNM-SO-508_M2_patch		-0.0169984	0.0307352	0.0152048	0.0167407	-0.0282159	-0.014066	0.0284208	-0.00202387	0.0176171	-0.0271908	-0.0146532	-0.00280111	0.00546026	0.0269332	0.00490672	-0.00662762	-0.0141227	-0.0140261	0.00820109	-0.00362813	-0.00263798	-0.0250037	0.0116881	-0.00570455	0.0235805	-0.0199957	0.0141554	-0.0163393	-0.0266449	-0.0068505	0.0117969	0.0267485	0.0217413	-0.0291464	0.00541512	0.0139062	0.00784141	-0.0196354	-0.0191016	0.021938	0.00968677	0.00111784	-0.00391711
KNM CA 2195	lemuriform	unknown	Propotto	Propotto	Sallam_DPC_6_1_2016E_KNM-CA-2195_m2_patch		-0.0161453	0.0286607	0.0158643	0.0178925	-0.0279022	-0.0130155	0.0305092	-0.00094745	0.0156572	-0.0278588	-0.0149701	-0.00235666	0.0052287	0.0273341	0.00591933	-0.00764688	-0.0135684	-0.0147221	0.00944101	-0.00426743	-0.00207912	-0.0263255	0.0104833	-0.00832123	0.0247487	-0.0192909	0.014342	-0.0157828	-0.0274072	-0.00700992	0.0116737	0.0262499	0.0203832	-0.0280665	0.00658184	0.0132378	0.00731988	-0.0188826	-0.0181365	0.0233606	0.00835138	-0.000170957	-0.00394807
AMNH-119810	lorisiform	Galagidae	Galago	G demidoff	AMNH-119810_M252		-0.02068	0.0324429	0.0139922	0.00874333	-0.0268999	-0.0185611	0.0260288	0.00173092	0.0230783	-0.0279018	-0.0124047	0.000795794	0.00847173	0.0252177	0.000415939	-0.0125353	-0.00234218	-0.021501	0.0072965	-0.00803935	-0.00687824	-0.0225235	0.0122986	-0.000523146	0.0170581	-0.028833	0.0153542	-0.0226724	-0.0219404	-0.00576008	0.0186613	0.0274204	0.0253451	-0.024501	0.00050211	0.0155439	0.0132814	-0.0167749	-0.0299743	0.0255351	0.0164146	-0.000881714	-0.00635395
AMNH-187359	lorisiform	Galagidae	Galago	G senegalensis	AMNH-187359_M270		-0.0188933	0.0346252	0.0160161	0.00961742	-0.0265283	-0.0144088	0.0243647	-0.000469795	0.0208296	-0.0282646	-0.0151362	-0.00233035	0.0104944	0.0237093	0.000600289	-0.0108488	-0.00479632	-0.0217322	0.0119862	-0.00777314	-0.00817319	-0.0227618	0.0146839	0.00109726	0.0178445	-0.0282749	0.0114405	-0.0175633	-0.0260364	-0.00323721	0.0138592	0.0258521	0.0213533	-0.0276811	0.00228475	0.0133886	0.0130064	-0.0130039	-0.0288471	0.0254967	0.0143055	0.000185412	-0.00621886
AMNH-187360	lorisiform	Galagidae	Galago	G senegalensis	AMNH-187360_M275		-0.0186388	0.0357703	0.0171429	0.00957608	-0.0254343	-0.0144727	0.0245053	-0.000852487	0.0197817	-0.0279276	-0.0149184	-0.000217129	0.0090162	0.0265938	-0.000110513	-0.0106689	-0.00467299	-0.0220747	0.00882205	-0.0102086	-0.0116625	-0.0217878	0.0152218	-0.000152008	0.0140064	-0.0284221	0.0142534	-0.0157631	-0.0260149	-0.00210444	0.0120571	0.0243437	0.0225401	-0.0257961	-0.000367682	0.0157622	0.011138	-0.0143452	-0.0301338	0.0249219	0.0135865	0.000326721	-0.00837603
AMNH-187362	lorisiform	Galagidae	Galago	G senegalensis	AMNH-187362_M279		-0.0180039	0.0337476	0.0178061	0.0103608	-0.0272273	-0.0129806	0.0242	-0.000821862	0.0181327	-0.0284367	-0.0124858	-0.00087812	0.00773982	0.0268074	0.000895157	-0.0104589	-0.00518389	-0.0225973	0.0106922	-0.00754358	-0.0101172	-0.0226833	0.0134376	-0.000694692	0.0137115	-0.0293089	0.0135921	-0.0175178	-0.0252918	-0.00172872	0.011074	0.0248795	0.0223607	-0.023229	-0.000332986	0.0163589	0.0119808	-0.0137294	-0.0291492	0.0261872	0.0152166	-1.52709e-05	-0.0102293
AMNH-236348	lorisiform	Galagidae	Galago	G alleni	AMNH-236348_M249		-0.0129816	0.0278434	0.0238622	0.00699484	-0.0304427	-0.0210714	0.0139508	0.00245309	0.0222787	-0.0242359	-0.0151454	0.00215855	0.00866907	0.0291231	-0.00274036	-0.00847379	-0.00730595	-0.025749	0.0102224	-0.00678226	-0.00981928	-0.0227654	0.0129803	-0.00661612	0.0101656	-0.0240962	0.0167349	-0.0173155	-0.0248957	-0.00254956	0.00879622	0.0251334	0.0273109	-0.0164098	0.00138313	0.0166409	0.0118179	-0.0132109	-0.0349461	0.0248767	0.0164722	-0.000896229	-0.00797136
AMNH-236349	lorisiform	Galagidae	Galago	G alleni	AMNH-236349_M244	#3	-0.02233	0.0325991	0.0113182	0.00747109	-0.0255456	-0.0200854	0.0243285	0.00227839	0.0231278	-0.0295747	-0.012833	0.00035552	0.00838024	0.0239657	-0.00125189	-0.0114387	-0.00301956	-0.0191812	0.00799779	-0.00859835	-0.00625741	-0.0236126	0.01237	0.000881121	0.0198642	-0.0306169	0.0121856	-0.0241354	-0.0238987	-0.00689499	0.0215209	0.0289315	0.0244432	-0.0257414	0.000345701	0.0157275	0.0115465	-0.0178809	-0.0271928	0.0239612	0.0156101	0.00131363	-0.00379954
AMNH-239438	lorisiform	Galagidae	Galago	G demidoff	AMNH-239438_M262		-0.0200905	0.0322657	0.0150643	0.00803939	-0.0275365	-0.0171381	0.0281137	0.00427004	0.0224019	-0.0282002	-0.0131134	-0.00313131	0.0105377	0.0239952	0.000264371	-0.0123758	-0.00372825	-0.0208679	0.00889604	-0.00859789	-0.00676726	-0.0228713	0.0151103	-0.00227225	0.0172226	-0.0275892	0.0127459	-0.0220316	-0.0230816	-0.0057688	0.0171797	0.0253305	0.0247851	-0.0267223	0.00334245	0.0144947	0.0133289	-0.0154525	-0.0281555	0.0258117	0.0166445	0.000753307	-0.00642463
AMNH-241119	lorisiform	Galagidae	Galago	G alleni	AMNH-241119_M247	#4	-0.0167361	0.0301317	0.0237436	0.00510325	-0.0330618	-0.0242549	0.0131437	-6.88437e-05	0.0230382	-0.0229791	-0.0151585	0.0126846	0.00870051	0.0288795	-0.0043488	-0.00798914	-0.00690752	-0.0274834	0.0131002	-0.00726981	-0.0125881	-0.0242891	0.0132211	-0.00450824	0.00907357	-0.0240679	0.0182589	-0.0157802	-0.0213951	-0.00186263	0.00682416	0.0243379	0.0265032	-0.0196499	0.000251899	0.018601	0.010285	-0.0148989	-0.0330016	0.0289871	0.0154999	-0.00175319	-0.0101644
AMNH-241122	lorisiform	Galagidae	Galago	G demidoff	AMNH-241122_M266		-0.0194513	0.0337961	0.0136947	0.00915693	-0.0280625	-0.0176491	0.0251559	0.00292508	0.0224898	-0.0261504	-0.0127541	-0.00141871	0.00836349	0.0239284	0.00198919	-0.0112904	-0.00184857	-0.0227092	0.00875329	-0.00891137	-0.00797401	-0.0222127	0.0157718	-0.00180971	0.0180664	-0.0299917	0.0112449	-0.0210282	-0.0240666	-0.00235374	0.0140576	0.0265093	0.0239824	-0.0225348	0.00101047	0.0163535	0.0121838	-0.0166966	-0.0294715	0.0271804	0.0182018	-0.000468368	-0.00512581
AMNH-241124	lorisiform	Galagidae	Galago	G demidoff	AMNH-241124_M258		-0.0212216	0.0326368	0.0138493	0.00899993	-0.0262719	-0.0164367	0.0238198	0.00392683	0.0216018	-0.0269445	-0.0115449	0.00120547	0.00936031	0.0232212	0.00172424	-0.00971302	-0.00174186	-0.0231286	0.00878672	-0.00814977	-0.00733362	-0.0207153	0.0141188	-0.00193183	0.017502	-0.0292954	0.0136487	-0.0216792	-0.0223687	-0.00386881	0.0181976	0.0270811	0.0247437	-0.0213821	-0.00209535	0.018119	0.0133833	-0.0159902	-0.0300345	0.0270191	0.0179326	-0.00150729	-0.007424
AMNH-207949	lorisiform	Lorisidae	Arctocebus	A calabarensis	AMNH-207949_M57		-0.0197144	0.0316582	0.0192537	0.00821914	-0.025661	-0.016326	0.0229573	7.49709e-05	0.022737	-0.0246543	-0.0130777	0.00190474	0.0094164	0.0283989	-0.00364479	-0.0115685	-0.00730557	-0.0249842	0.00767386	-0.0085381	-0.00818277	-0.0201406	0.0154938	-0.00426617	0.0163356	-0.0283047	0.0180703	-0.0175527	-0.0271344	-0.00510883	0.0146156	0.0243499	0.0243745	-0.0237153	0.00292224	0.0189751	0.0113369	-0.0121203	-0.0353393	0.0235919	0.0150274	-0.000236643	-0.00719362
AMNH-212954	lorisiform	Lorisidae	Arctocebus	A calabarensis	AMNH-212954_M61		-0.0223916	0.0324769	0.0204443	0.0137507	-0.0294809	-0.0165767	0.0194424	0.000365275	0.0186521	-0.0250668	-0.0148017	-0.00183429	0.00467933	0.0318365	0.00443833	-0.0112546	-0.00864223	-0.0167716	0.00946888	-0.00982439	-0.00865493	-0.0237047	0.0215508	0.0011705	0.0173264	-0.0278653	0.0159436	-0.00917244	-0.0324763	-0.00789655	0.0151039	0.0222215	0.0271711	-0.0205318	0.000272047	0.0154538	0.0124936	-0.010543	-0.0270709	0.0187067	0.0164647	-0.00458513	0.00168274
MCZ-38316	lorisiform	Lorisidae	Arctocebus	A calabarensis	MCZ-38316_M71		-0.0169922	0.0325265	0.0198855	0.0176157	-0.0276376	-0.0166507	0.0240553	0.00236641	0.0192214	-0.0243727	-0.0106587	-0.00546795	0.00800472	0.0296988	0.0043367	-0.0116146	-0.00813423	-0.0259916	0.00729458	0.000281964	-0.00831575	-0.0211091	0.0230492	-0.00269422	0.0209641	-0.0308792	0.0162235	-0.0139581	-0.0319537	-0.00817117	0.00906416	0.0242182	0.0301591	-0.0225579	0.00269428	0.0186871	0.0135499	-0.0162552	-0.0153386	0.0226543	0.0159748	-0.00754271	-0.00119484
USNM-377375	lorisiform	Lorisidae	Arctocebus	A calabarensis	USNM-377375_M740		-0.021262	0.0308185	0.0207599	0.0143323	-0.0287683	-0.0155333	0.0234522	0.00114029	0.0184008	-0.0256413	-0.0145001	0.00106686	0.00350878	0.0310132	0.00358393	-0.0141362	-0.0114236	-0.0213696	0.00861945	-0.00918255	-0.00778946	-0.0234023	0.0213529	-0.000656386	0.0188099	-0.0255452	0.0148877	-0.0122427	-0.0321669	-0.00962876	0.0137251	0.0210526	0.0281798	-0.0219045	-0.000111888	0.0148423	0.0114277	-0.0117191	-0.021222	0.0215169	0.0155063	-0.00491735	0.00147848
USNM-511930	lorisiform	Lorisidae	Arctocebus	A calabarensis	USNM-511930_M744		-0.0193214	0.0319454	0.0232178	0.0122633	-0.0301537	-0.0202808	0.0214596	0.00162489	0.0194169	-0.0248332	-0.0137104	0.000811004	0.00411168	0.0319321	0.00486269	-0.00982625	-0.0109837	-0.0170005	0.00684048	-0.00990214	-0.0087635	-0.0255337	0.0239821	-0.000649656	0.0164744	-0.0249466	0.0171269	-0.00965361	-0.0350504	-0.00843617	0.0137613	0.022696	0.0275053	-0.0209172	0.00117011	0.0163923	0.0118726	-0.0101258	-0.0272586	0.0207107	0.0168524	-0.00556343	0.00169342
AMNH-150062	lorisiform	Lorisidae	Loris	L tardigradus	AMNH-150062_M354		-0.0170189	0.0336919	0.0196155	0.0132248	-0.0293695	-0.0182706	0.0214775	0.00406837	0.0220838	-0.0264737	-0.0100786	-0.00122487	0.00817126	0.0265486	0.00241296	-0.0110361	-0.00712096	-0.0211661	0.00657623	-0.00845631	-0.00801814	-0.0191229	0.0158486	-0.00642871	0.0189933	-0.0268099	0.0117889	-0.0145434	-0.0264209	-0.0077539	0.00905853	0.0245693	0.0234755	-0.0242633	0.00274933	0.0169981	0.0111953	-0.0179754	-0.0313246	0.0230722	0.0125423	-0.00249902	-0.00719672
AMNH-165931	lorisiform	Lorisidae	Loris	L tardigradus	AMNH-165931_M351		-0.0181413	0.0314927	0.0183527	0.0122661	-0.0298891	-0.0164527	0.0247979	0.00344063	0.0202104	-0.0268841	-0.00950122	-0.000969345	0.00726994	0.0267913	-0.000173799	-0.0133662	-0.00582124	-0.0229144	0.00730978	-0.00870181	-0.00753601	-0.0199945	0.0149205	-0.00461838	0.0214428	-0.0312343	0.0130249	-0.0143452	-0.0272653	-0.00421462	0.00995734	0.0253437	0.0225474	-0.0271306	0.00338128	0.0168536	0.0111441	-0.0159906	-0.0285359	0.0245409	0.0130522	-0.00237939	-0.00562882
AMNH-217303	lorisiform	Lorisidae	Loris	L tardigradus	AMNH-217303_M362		-0.0190014	0.0324394	0.0170914	0.0119078	-0.0271488	-0.0168725	0.0271482	0.00108619	0.020225	-0.0272522	-0.0123237	0.000222363	0.00629411	0.0267824	0.000105997	-0.0134379	-0.0058885	-0.0198118	0.00870959	-0.00772917	-0.00747385	-0.0205668	0.0171379	-0.00476576	0.02012	-0.0299422	0.0144765	-0.0163118	-0.025801	-0.00386171	0.0136749	0.0243785	0.024873	-0.0263944	0.00379009	0.0166946	0.0118101	-0.0142004	-0.0307598	0.0235227	0.0141438	-0.000583875	-0.0071903
AMNH-240827	lorisiform	Lorisidae	Loris	L tardigradus	AMNH-240827_M358		-0.0196606	0.0321416	0.0190148	0.0132761	-0.0281777	-0.016943	0.0227318	0.00123157	0.0177555	-0.0279707	-0.0107532	0.00148528	0.00757994	0.0264779	0.00285691	-0.0113314	-0.0072299	-0.0210801	0.00549571	-0.00784994	-0.00898836	-0.0192851	0.0189753	-0.00639934	0.0192066	-0.0298094	0.0126233	-0.0155383	-0.0257672	-0.0074783	0.00927386	0.0253012	0.0234916	-0.0264816	0.000643966	0.0159986	0.0115307	-0.0173084	-0.0275232	0.0251256	0.0117268	-0.00386844	-0.00861647
AMNH-101508	lorisiform	Lorisidae	Nycticebus	N javanicus	AMNH-101508_M422		-0.0161877	0.0334293	0.0210502	0.0118293	-0.0317537	-0.0175913	0.0253281	0.00353723	0.0176314	-0.0255246	-0.0133591	-0.000548535	0.00767258	0.0291758	0.000166962	-0.00908647	-0.0076668	-0.0221223	0.00685448	-0.00875504	-0.011681	-0.0198533	0.0172914	-0.00381061	0.0187804	-0.0318306	0.0100708	-0.0149843	-0.0286212	-0.0049811	0.00572458	0.0275516	0.0223285	-0.0247689	0.0044541	0.019011	0.0101725	-0.0166337	-0.0252747	0.0226365	0.0141492	0.000952396	-0.00464674
AMNH-101782	lorisiform	Lorisidae	Nycticebus	N javanicus	AMNH-101782_M425		-0.0180092	0.0338738	0.0189275	0.0124182	-0.032237	-0.0166757	0.02712	0.00357643	0.0180978	-0.0260469	-0.0125045	-0.000671215	0.00906314	0.0267898	0.00374125	-0.0109172	-0.008228	-0.0206331	0.00589005	-0.00895718	-0.0101612	-0.0221758	0.0147565	-0.00531194	0.0189432	-0.0320069	0.00972657	-0.0148333	-0.0288807	-0.00490958	0.00908225	0.0273786	0.0228187	-0.0260651	0.00510947	0.0172068	0.0104938	-0.0165554	-0.0253552	0.0240108	0.0131709	0.000148168	-0.00659616
AMNH-102845	lorisiform	Lorisidae	Nycticebus	N javanicus	AMNH-102845_M427		-0.0167665	0.0317717	0.0208567	0.0130042	-0.0321288	-0.0167099	0.0247599	0.00429006	0.0182055	-0.0267426	-0.0114224	-0.00114087	0.0112732	0.0288337	0.000558398	-0.0102981	-0.00882365	-0.0218065	0.00614272	-0.00707013	-0.010499	-0.0216008	0.0152939	-0.00714218	0.0182843	-0.0298669	0.0080822	-0.0151749	-0.0281532	-0.00558271	0.00866166	0.026256	0.0234858	-0.0243459	0.00326529	0.0192508	0.0115449	-0.0171537	-0.0249079	0.0225942	0.0149459	-0.00185671	-0.00438934
AMNH-106650	lorisiform	Lorisidae	Nycticebus	N coucang	AMNH-106650_M416		-0.0187172	0.0347701	0.017982	0.0128081	-0.0321909	-0.0142355	0.0255045	0.00517	0.0180801	-0.0263907	-0.0119112	-0.000605007	0.00845701	0.0274895	0.00144965	-0.0107894	-0.0101048	-0.0179734	0.00661644	-0.00585846	-0.00981646	-0.0217031	0.0132389	-0.00545559	0.0178881	-0.0312226	0.00930253	-0.0134012	-0.0294913	-0.00441192	0.0095462	0.0242701	0.0239649	-0.0254355	0.00524793	0.0169465	0.00883837	-0.0162222	-0.0237581	0.0225797	0.0146169	-0.00202411	-0.00597552
AMNH-106653	lorisiform	Lorisidae	Nycticebus	N coucang	AMNH-106653_M419		-0.0184185	0.0340511	0.0173221	0.0143315	-0.0318352	-0.0123434	0.0257708	0.00521104	0.0178919	-0.0280984	-0.0105755	-0.00173489	0.0113848	0.0275915	0.00166009	-0.0109868	-0.00885947	-0.0152714	0.00726265	-0.00450645	-0.00796203	-0.0233273	0.00973766	-0.00475723	0.0209071	-0.0282292	0.00974352	-0.0148435	-0.0283181	-0.00412037	0.00851889	0.0244111	0.0226705	-0.0271523	0.00416889	0.0144644	0.0108599	-0.0162719	-0.0211891	0.0247491	0.0141904	0.000315374	-0.00606641
AMNH-164442	lorisiform	Lorisidae	Nycticebus	N bengalensis	AMNH-164442_M412		-0.0171555	0.030004	0.0187352	0.0149831	-0.0285565	-0.0113469	0.0251518	0.000560382	0.0183141	-0.0280043	-0.00982379	-0.00190448	0.0105051	0.0284072	0.00427366	-0.011711	-0.00823317	-0.0189726	0.0071677	-0.00233062	-0.0132605	-0.023051	0.0108907	-0.00347112	0.01858	-0.0292752	0.0131384	-0.0133976	-0.0273229	-0.00185456	0.00971189	0.0259134	0.0251707	-0.0239543	0.000720434	0.0156215	0.0099397	-0.0143792	-0.0226264	0.0237376	0.0144153	0.000542179	-0.00420173
AMNH-183827	lorisiform	Lorisidae	Nycticebus	N benegalensis	AMNH-183827_M408		-0.0166837	0.0299838	0.018496	0.0152671	-0.0301796	-0.0119915	0.0275199	0.00330509	0.0186033	-0.0274603	-0.00964174	-0.0016066	0.00990361	0.0307124	0.00394451	-0.0100772	-0.00877701	-0.0207176	0.00726175	-0.00303859	-0.00999486	-0.0248377	0.0126926	-0.0035862	0.0184183	-0.027614	0.0135424	-0.0125774	-0.0289359	-0.00262683	0.00859621	0.0246858	0.0238647	-0.023519	0.00156795	0.0162954	0.00963382	-0.0139128	-0.0190731	0.0254945	0.0143754	9.96249e-05	-0.00478638
AMNH-87279	lorisiform	Lorisidae	Nycticebus	N bengalensis	AMNH-87279_M452		-0.0173906	0.0329005	0.0173051	0.0126701	-0.0298217	-0.0126416	0.0271146	0.00356506	0.0181524	-0.0283816	-0.0125086	-0.00279122	0.00886939	0.0284546	0.0013407	-0.00960248	-0.00890052	-0.0171128	0.00612709	-0.00306443	-0.00813605	-0.0224819	0.0125982	-0.00435651	0.0185337	-0.0287561	0.0173536	-0.0130872	-0.0302524	-0.00494829	0.00865172	0.0232671	0.0233422	-0.0254982	0.00232523	0.0173862	0.01048	-0.0137368	-0.022517	0.0236625	0.0148989	-0.000936656	-0.00438182
SBU-Nc-01	lorisiform	Lorisidae	Nycticebus	N coucang	SBU_Nc-01-no_number_M555		-0.0187151	0.0308698	0.0171014	0.0140803	-0.0293166	-0.0127734	0.0284723	0.00477196	0.018991	-0.0286422	-0.0122237	-0.00231788	0.00946956	0.0296092	0.00254192	-0.00985152	-0.0104464	-0.0173482	0.00746632	-0.00349203	-0.00849594	-0.0248151	0.0141379	-0.00676551	0.0215241	-0.0283797	0.0127427	-0.0121244	-0.0290324	-0.00361293	0.00930698	0.0230431	0.0244161	-0.0265002	0.00301199	0.0143584	0.0107879	-0.0148942	-0.0236874	0.0248772	0.0157165	-0.0010736	-0.00427624
AMNH-241117	lorisiform	Lorisidae	Perodicticus	P potto	AMNH-241117_M444		-0.0145549	0.0245364	0.0200978	0.0139281	-0.0281061	-0.0101606	0.0243081	-0.00272543	0.0146964	-0.0278832	-0.00725957	-0.00107376	0.0100241	0.0299104	-0.00121583	-0.0116024	-0.00849227	-0.0182636	0.00753166	-0.00369103	-0.0169799	-0.0299567	0.0138893	-0.00319948	0.0206742	-0.0308983	0.015848	-0.0120049	-0.0299204	0.00147775	0.00890141	0.0273538	0.0272021	-0.0246192	-8.32975e-05	0.0151662	0.00874176	-0.0119419	-0.0253843	0.0209315	0.0148749	0.00619935	-0.0025158
AMNH-269851	lorisiform	Lorisidae	Perodicticus	P potto	AMNH-269851_M440		-0.0173761	0.0278828	0.018439	0.0140346	-0.0273719	-0.0108858	0.024679	-0.00106582	0.0172049	-0.0292746	-0.0107997	-0.00347557	0.0125471	0.0287491	0.000771788	-0.010118	-0.00784516	-0.0160014	0.00743047	-0.00301156	-0.0153221	-0.0252549	0.0100544	-0.00367921	0.0215304	-0.0299113	0.0156278	-0.0157117	-0.0286276	-0.0036927	0.00835782	0.0267173	0.0250541	-0.0274502	0.00043921	0.0176138	0.00858442	-0.0120356	-0.0200698	0.0208064	0.011946	0.00286028	-0.0041172
AMNH-269860	lorisiform	Lorisidae	Perodicticus	P potto	AMNH-269860_M432		-0.0162615	0.029621	0.017966	0.015086	-0.0268208	-0.0115198	0.0245777	0.000322415	0.0143027	-0.0310478	-0.0109962	-0.00140089	0.0133871	0.0291303	0.00144574	-0.00912458	-0.00928282	-0.0142322	0.00631217	-0.00414059	-0.0153081	-0.0271269	0.0123331	-0.00479872	0.0208516	-0.029774	0.0166745	-0.0120767	-0.0293639	-0.00467968	0.00849477	0.0288772	0.0227917	-0.0295284	-0.000152789	0.0139994	0.0109438	-0.0122136	-0.0221364	0.0214881	0.0120288	0.00330594	-0.00217753
AMNH-269860	lorisiform	Lorisidae	Perodicticus	P potto	AMNH-269860_M436		-0.0175976	0.0303248	0.0158957	0.0145107	-0.0256557	-0.012168	0.0256369	0.0017184	0.015264	-0.0301768	-0.0120838	-0.000376052	0.0133238	0.02922	0.0027775	-0.00846138	-0.00722353	-0.0142788	0.00626685	-0.00336926	-0.0163996	-0.0287743	0.0100225	-0.00618259	0.0216192	-0.0299385	0.014228	-0.0129726	-0.0279426	-0.000141999	0.0109645	0.0285663	0.0227483	-0.0296465	-0.00109703	0.0138736	0.0100999	-0.0133026	-0.0232244	0.0213527	0.0104002	0.00419074	-0.00178692
AMNH-269907	lorisiform	Lorisidae	Perodicticus	P potto	AMNH-269907_M429		-0.0144575	0.0306922	0.0172966	0.0142365	-0.0281132	-0.0106958	0.0246161	-0.00149342	0.0139087	-0.0281063	-0.00938516	-0.00199872	0.0106729	0.0309725	0.0012111	-0.010625	-0.00855486	-0.0176598	0.00789033	-0.00275453	-0.0142995	-0.0258153	0.0103964	-0.00374484	0.0224852	-0.0309939	0.0133386	-0.0140348	-0.0309888	-0.00324308	0.00981683	0.0284651	0.0268735	-0.0274694	-0.00219923	0.0141446	0.00817852	-0.013046	-0.0189224	0.0192895	0.0127212	0.00586542	-0.00319002
AMNH-31252	lorisiform	Lorisidae	Perodicticus	P potto	AMNH-31252_M448		-0.0155371	0.0267747	0.017882	0.0157297	-0.0276427	-0.0110184	0.0244093	-0.00170111	0.0173234	-0.0309137	-0.0116605	-0.00147781	0.0121339	0.0288124	0.00280293	-0.00958877	-0.00960151	-0.0162785	0.0061181	-0.00114923	-0.0174243	-0.025885	0.0109348	-0.00298244	0.0200385	-0.0311325	0.0158931	-0.0144714	-0.0284565	-0.00302457	0.00748442	0.0290831	0.0250493	-0.0274718	-0.000744889	0.0146201	0.00693673	-0.0119512	-0.0201865	0.0191617	0.00998979	0.00355862	-0.00471696
CCM 71-8	lorisiform	Nyctitheriidae	Leptacodon	Lp. sp.	12849-W9-crop-simp-smooth		-0.0185156	0.0256251	0.0228442	0.0102108	-0.0203597	-0.0173655	0.0200586	0.00225326	0.0168272	-0.0229295	-0.0237085	-0.00881231	0.014056	0.0287526	0.00373386	-0.0113122	-0.00274019	-0.0209537	0.0119371	-0.00318857	-0.00736502	-0.0209633	0.0154996	0.00687715	0.0220004	-0.0223481	0.0199042	-0.0144986	-0.0309419	-0.00470751	0.0170123	0.0255623	0.025562	-0.0209765	-0.00713013	0.0145752	0.00697476	-0.00923172	-0.0326504	0.0112435	0.0180065	-0.0078645	-0.00536085
CCM 71-6	lorisiform	Nyctitheriidae	Leptacodon	Lp. sp.	12849-w10-crop-simp-smooth		-0.0150807	0.0266603	0.0231921	0.00960451	-0.0215959	-0.0202898	0.0213853	0.00269943	0.0149876	-0.0240391	-0.0220551	-0.0106665	0.0124206	0.0282231	0.00627163	-0.0141751	-0.00312761	-0.0190925	0.0110993	-0.00567134	-0.00549588	-0.0205894	0.0163277	0.00341598	0.021918	-0.0205641	0.0219059	-0.0153393	-0.0306221	-0.00478092	0.0134197	0.027804	0.0237731	-0.0195812	-0.00560428	0.015488	0.00817439	-0.0114668	-0.032532	0.013181	0.0162575	-0.00510202	-0.00469696
CCM 73-31	lorisiform	Nyctitheriidae	Leptacodon	Lp. sp.	12849-w11-crop-simp-smooth		-0.0188997	0.0256904	0.0215047	0.0114807	-0.0216439	-0.0168025	0.018204	0.00122817	0.0154755	-0.025342	-0.0215366	-0.00742028	0.0144889	0.02978	0.00648496	-0.0127773	-0.00210298	-0.0202975	0.0102108	-0.00449231	-0.0073335	-0.0220989	0.0140658	0.00943588	0.0200432	-0.0217641	0.0169113	-0.0159818	-0.0290137	-0.00311654	0.0179871	0.0250103	0.0252503	-0.0201081	-0.00787684	0.0184145	0.011868	-0.0124744	-0.0292348	0.0160623	0.0181349	-0.00477072	-0.00533444
na	Plesiadapiform	Plesiadapiform	Chronolestes	Chr. simul	10338_B03_cropped-simp-smooth		-0.0243424	0.0298219	0.0132375	0.00780388	-0.0314219	-0.0137736	0.025614	0.0036045	0.0201035	-0.027618	-0.0120554	-0.00222431	0.0115695	0.0282109	-0.000358223	-0.0118322	-0.0103588	-0.029529	0.00866981	-0.00535357	0.00118635	-0.0273244	0.016293	-0.00750483	0.0209378	-0.0193644	0.0168677	-0.0181892	-0.0280892	-0.0122895	0.0213502	0.0263329	0.0295655	-0.0259271	0.000994613	0.0159654	0.00978137	-0.0141777	-0.0279118	0.0217741	0.0102263	-0.00184463	-0.00678718
UALVP db194	Plesiadapiform	Plesiadapiform	Elphidotarsius	El. russelli	10338_b08_crop-simp-smooth		-0.0225253	0.0257327	0.012111	0.00683088	-0.0282717	-0.0102433	0.0306085	0.00399104	0.0198462	-0.0263704	-0.0139539	-0.0039668	0.0132503	0.0249578	0.00133869	-0.0160925	-0.0130708	-0.028363	0.00955274	-0.00355583	0.000158949	-0.0276046	0.0178757	-0.00787314	0.0203567	-0.0174555	0.0205497	-0.0188984	-0.0296446	-0.0130254	0.022234	0.0248659	0.0298761	-0.0279604	-0.00376644	0.0141745	0.00765431	-0.0133408	-0.0248146	0.0218761	0.012871	-0.000128483	-0.00647675
UALVP 21008	Plesiadapiform	Plesiadapiform	Elphidotarsius	El. russelli	10338_b12_crop-simp-smooth		-0.0241495	0.024802	0.011559	0.00511562	-0.0280695	-0.0102762	0.0310078	0.00220201	0.0208731	-0.0259122	-0.0134858	-0.00175337	0.00928805	0.0246666	0.00179504	-0.012597	-0.0129229	-0.0283027	0.0116394	-0.00353981	-0.00162869	-0.027157	0.0189476	-0.00840378	0.0238589	-0.0186228	0.0190328	-0.0172857	-0.0285414	-0.0114456	0.0247601	0.0231052	0.0314408	-0.0242074	-0.00236626	0.0150025	0.00781946	-0.0156765	-0.0187229	0.0219232	0.0123593	0.0011025	-0.00773668
YPM-PU 14270	Plesiadapiform	Plesiadapiform	Plesiolestes	Pls. problematicus	11267_Q28_crop-simp-smooth		-0.0216478	0.032757	0.0148373	0.0114771	-0.028971	-0.0155948	0.0235253	0.00396618	0.0144781	-0.0247794	-0.0167929	-0.00432802	0.00996443	0.0303762	0.00063299	-0.00840646	-0.00694467	-0.0234981	0.00860035	-0.0051209	-0.00381452	-0.023258	0.0214537	-0.00467544	0.0145961	-0.0221049	0.019204	-0.0191145	-0.0292793	-0.00960301	0.0181103	0.0273555	0.0266809	-0.0219981	-0.00331981	0.0164815	0.0156827	-0.0136706	-0.027901	0.022351	0.0108985	-0.00488826	-0.00800625
UALVP 43232	Plesiadapiform	Plesiadapiform	Pronothodectes	Pr. matthewi	10335_a15-crop-simp-smooth		-0.0230671	0.0289588	0.0120194	0.00907635	-0.0297085	-0.0106682	0.0260858	0.00287337	0.0174035	-0.0281688	-0.0117397	-0.00148571	0.00921973	0.0261457	0.00532498	-0.0153108	-0.0128353	-0.0257405	0.00697654	-0.00531581	0.000534404	-0.0276335	0.0199553	-0.00588105	0.0243137	-0.0193724	0.0186427	-0.0164288	-0.0293716	-0.0123764	0.0202854	0.025785	0.0294074	-0.0254194	0.00063234	0.0140135	0.0077341	-0.0150177	-0.020907	0.0234709	0.0102548	0.00264117	-0.00672628
UALVP 43276	Plesiadapiform	Plesiadapiform	Pronothodectes	Pr. matthewi	10335_a16-crop-simp-smooth		-0.0245007	0.0268607	0.0135631	0.00935675	-0.0281718	-0.00875824	0.0265811	0.00425702	0.020012	-0.0283321	-0.013921	-0.00302871	0.0113335	0.0276029	0.0034884	-0.0139927	-0.0142792	-0.0249656	0.0104514	-0.00399229	-0.00228433	-0.0268175	0.018986	-0.00666995	0.0190418	-0.0214124	0.0169941	-0.0180545	-0.0281305	-0.01321	0.019836	0.0255437	0.028795	-0.0250221	-0.000680866	0.0178457	0.00695592	-0.0152708	-0.0251159	0.0223383	0.0114581	0.00381474	-0.00624024
AMNH 35469	Plesiadapiform	Plesiadapiform	Pronothodectes	Pr. matthewi	10338_b19_crop-simp-smooth		-0.0252543	0.02942	0.0128513	0.00941652	-0.0284625	-0.00988037	0.0295559	0.00252172	0.0186853	-0.027721	-0.0119712	-0.00267067	0.0111652	0.024651	0.0024711	-0.0136024	-0.0129758	-0.0267054	0.00892388	-0.00493682	-0.00230196	-0.0287615	0.0181369	-0.00649472	0.0208996	-0.0209787	0.0180561	-0.0169415	-0.0290019	-0.0116585	0.0207733	0.0248467	0.0302929	-0.0280565	0.000469085	0.0140653	0.00860402	-0.0125009	-0.0244899	0.0231808	0.00920752	0.00257432	-0.00615111
AMNH 35462	Plesiadapiform	Plesiadapiform	Pronothodectes	Pr. matthewi	10338_b20_crop-simp-smooth		-0.0242837	0.0281968	0.0127156	0.00842995	-0.0288312	-0.0111372	0.0277322	0.00210809	0.0204396	-0.0291066	-0.0138136	-0.00224335	0.0118996	0.0254027	0.0013028	-0.0153064	-0.0128741	-0.0266591	0.01147	-0.00391918	-0.00118739	-0.0277047	0.018196	-0.00610867	0.0216866	-0.0189616	0.0207881	-0.0181666	-0.028121	-0.0117308	0.0212967	0.0247072	0.0299622	-0.0299513	-0.00236448	0.0133217	0.0101553	-0.013326	-0.0243528	0.0225621	0.00906531	0.00153457	-0.00661436
UMINN 1504	Plesiadapiform	Plesiadapiform	Purgatorius	P. unio	11267_Q18_crop-simp-smooth		-0.021277	0.0291969	0.0208157	0.0111181	-0.0221239	-0.0194813	0.020493	0.0010541	0.0178433	-0.0248479	-0.0205934	-0.0113689	0.0173802	0.0276253	0.00651196	-0.0124428	-0.00448348	-0.0224298	0.0115465	-0.00539408	-0.00709974	-0.0225324	0.0162082	0.0078825	0.0231255	-0.018434	0.0202929	-0.0149645	-0.0291234	-0.00252529	0.0186523	0.0299017	0.0269884	-0.0247904	-0.00889738	0.0146554	0.0108004	-0.0130269	-0.0318601	0.0164904	0.0154911	-0.0051657	-0.0060779
UCMP 107406	Plesiadapiform	Plesiadapiform	Purgatorius	P. unio	11267_Q19_crop-simp-smooth		-0.0198834	0.0241048	0.0211403	0.00974524	-0.0209691	-0.0213721	0.0217421	0.00518109	0.0158013	-0.0227386	-0.0219241	-0.00910055	0.01524	0.0277045	0.00800444	-0.0127364	-0.00430585	-0.0188332	0.010251	-0.00662908	-0.00523974	-0.0224491	0.0138811	0.00252978	0.0226037	-0.0164841	0.0211942	-0.0179154	-0.0330159	-0.00739404	0.0189686	0.0282305	0.0263191	-0.0221233	-0.00343747	0.0155118	0.010239	-0.012831	-0.0321867	0.0145042	0.0176676	-0.00591222	-0.00555812
UM 90198	Plesiadapiform	Plesiadapiform	Purgatorius	P. sp.	12849-W1-crop-simp-smooth		-0.0171704	0.0255945	0.0246178	0.0123209	-0.0212796	-0.0238818	0.0196021	0.00277738	0.0162324	-0.0234055	-0.0191653	-0.0102198	0.0164335	0.0271485	0.00728001	-0.0107391	-0.00346036	-0.021008	0.00931521	-0.00671735	-0.00721971	-0.0211428	0.0161441	0.00442432	0.0204444	-0.0189072	0.0216196	-0.0140771	-0.03217	-0.00367393	0.0161857	0.0282557	0.0266712	-0.0200905	-0.00628817	0.0201758	0.0100929	-0.012187	-0.0341424	0.0148822	0.0171947	-0.00955715	-0.00685902
UM 90197	Plesiadapiform	Plesiadapiform	Purgatorius	P. sp.	12849-W2-crop-simp-smooth		-0.0157395	0.0247742	0.022495	0.00970552	-0.0222599	-0.0217062	0.018737	0.00282588	0.0174386	-0.0238504	-0.0215276	-0.00943717	0.0144148	0.027297	0.00907678	-0.0127057	-0.00346856	-0.0217836	0.00949158	-0.00528454	-0.00851974	-0.0219842	0.0172232	0.00615168	0.0212537	-0.0185654	0.0191951	-0.0148338	-0.0309472	-0.00321004	0.0131627	0.0274485	0.027912	-0.0188626	-0.00838307	0.0173279	0.00986487	-0.0135741	-0.0321638	0.0145068	0.0162701	-0.0057367	-0.00562781
UALVP 29357	Plesiadapiform	Plesiadapiform	Saxonella	S. naylori	10335-a21-crop-simp-smooth		-0.0208095	0.0278803	0.0172932	0.00986415	-0.0321523	-0.0139636	0.02753	0.00468624	0.0217858	-0.0270275	-0.0120306	-0.000406968	0.0106149	0.0277956	0.00232245	-0.013993	-0.0124587	-0.0323791	0.00534563	-0.00375603	0.000200906	-0.0264237	0.0159082	-0.00810773	0.0202558	-0.0213044	0.0154603	-0.0158946	-0.030953	-0.0138945	0.0178028	0.0269107	0.0256881	-0.0272041	0.00480004	0.016573	0.00879922	-0.0125895	-0.0262607	0.0238046	0.00936512	6.7229e-05	-0.00639529
UALVP 39498	Plesiadapiform	Plesiadapiform	Saxonella	S. naylori	10335_a19_crop-simp-smooth		-0.0223593	0.0278604	0.0150292	0.0100645	-0.0300911	-0.0127056	0.0269372	0.00394522	0.0201784	-0.0269485	-0.0114181	-0.00085445	0.0106844	0.0273889	0.00348955	-0.0127674	-0.0117303	-0.030363	0.00608289	-0.00318125	-0.00103862	-0.0272027	0.0178279	-0.00899323	0.0197542	-0.0205825	0.0181767	-0.017842	-0.028313	-0.0115852	0.020082	0.0271913	0.0308733	-0.026598	0.00198855	0.0179954	0.00939444	-0.0127293	-0.0279333	0.02252	0.00924789	-0.00046465	-0.00813915
USNM 9545	Plesiadapiform	Plesiadapiform	Paromomys	Pa. maturus	10337_D09_crop-simp-smooth		-0.0217201	0.032189	0.0166259	0.0115037	-0.0314413	-0.0134778	0.0268279	0.00479236	0.0164996	-0.0255427	-0.0163843	-0.00499739	0.0112817	0.0280228	0.00115589	-0.011326	-0.008058	-0.0230013	0.00703847	-0.00339371	-0.00535539	-0.0230664	0.0160908	-0.00390073	0.0167597	-0.0211097	0.0178732	-0.0184795	-0.0284318	-0.00931416	0.015932	0.0261417	0.0251078	-0.0227044	-0.000784481	0.0146383	0.0135487	-0.0136504	-0.0216607	0.021027	0.011929	-0.00430675	-0.00837635
AMNH-102703	dermoptera	Cynocephalidae	Cynocephalus	C variegatus	AMNH-102703_M146		-0.0158918	0.0232419	0.0172052	0.00590273	-0.027877	-0.0167004	0.0322201	0.00408268	0.0254046	-0.0260597	-0.00756254	0.00380888	0.0107505	0.0254904	0.00365392	-0.0135345	-0.0110156	-0.0323483	0.0056796	-0.00714858	0.0138042	-0.0263968	0.0157433	-0.0166703	0.0199107	-0.0163181	0.0167993	-0.0192016	-0.03582	-0.0164194	0.0111164	0.0209289	0.0305362	-0.0256675	0.00792436	0.0169419	0.00860688	-0.00957313	-0.0323528	0.0280339	0.0101812	-0.0079585	-0.00549235
AMNH-103734	dermoptera	Cynocephalidae	Cynocephalus	C variegatus	AMNH-103734_M138	#5	-0.0168616	0.033036	0.0204159	0.00267658	-0.0342823	-0.0338368	0.0029209	0.00360304	0.0282519	-0.0258544	-0.0143001	0.00888464	0.00798704	0.0291641	-0.00334211	-0.00658187	-0.0112322	-0.0319519	0.00516576	-0.0124861	-0.00427814	-0.0196031	0.0105231	0.000735384	0.0106395	-0.0247697	0.0164637	-0.012744	-0.0255503	-0.00333994	0.00443301	0.024841	0.0258609	-0.0258048	0.000459227	0.0196181	0.002593	-0.0147238	-0.0310317	0.0222809	0.0114928	-0.004924	-0.00298862
AMNH-103735	dermoptera	Cynocephalidae	Cynocephalus	C variegatus	AMNH-103735_M142		-0.0146401	0.0239654	0.0162103	0.00422379	-0.0299675	-0.0159681	0.0289878	0.00366887	0.0195247	-0.0193546	-0.00926567	0.00395323	0.0140565	0.022624	0.0123588	-0.0104887	-0.0176764	-0.0343062	0.0058525	-0.00563359	0.0062299	-0.028646	0.0203536	-0.0120482	0.0194511	-0.0147249	0.013424	-0.0154263	-0.0325909	-0.0239466	0.0125193	0.027973	0.0252621	-0.0244691	0.0080375	0.0141197	-0.00486598	-0.0178237	-0.0312715	0.0271338	0.0121181	0.00427809	-0.00574518
AMNH-106286	dermoptera	Cynocephalidae	Cynocephalus	C variegatus	AMNH-106286_M153		-0.0172308	0.0227416	0.0162681	0.00630732	-0.0283135	-0.0142242	0.0315912	0.00116972	0.0236714	-0.022613	-0.00757853	0.0025567	0.0108768	0.0260286	0.0038376	-0.0138573	-0.012343	-0.0375646	0.00594026	-0.00893491	0.0123701	-0.0276958	0.0173866	-0.0138568	0.0203057	-0.0168905	0.0181804	-0.0151544	-0.0318282	-0.0181145	0.0127215	0.020452	0.0288622	-0.0248055	0.00578217	0.017151	0.00671683	-0.0135582	-0.0287072	0.0262384	0.00892392	-0.00437976	-0.00673733
AMNH-107136	dermoptera	Cynocephalidae	Cynocephalus	C variegatus	AMNH-107136_M150	#6	-0.0121731	0.0285774	0.0281551	0.00483412	-0.0283403	-0.020391	0.012233	0.00384526	0.0174061	-0.0295819	-0.0123054	0.00678711	0.00569724	0.0305566	-0.00126639	-0.00519096	-0.0140645	-0.0307449	0.0054949	-0.0116627	-0.00508922	-0.0180984	0.0146672	-0.00633606	0.00780632	-0.0243485	0.011657	-0.0168302	-0.0374504	2.3506e-05	0.00540191	0.0228224	0.0291305	-0.0132806	0.00203579	0.0198436	0.0112156	-0.0167789	-0.0261562	0.0183069	0.00949909	-0.00139625	-0.00456339
AMNH-120449	dermoptera	Cynocephalidae	Cynocephalus	C volans	AMNH-120449_M158	#7	-0.0169186	0.0267244	0.0324394	0.00578243	-0.0331537	-0.0224604	0.0223664	0.00962897	0.0208498	-0.0274485	-0.0118201	0.0105608	0.00496405	0.0297734	-0.00237297	-0.00323666	-0.0107347	-0.0237718	0.00987012	-0.0156727	-0.00111877	-0.0166931	0.0160662	-0.00692384	0.0158188	-0.0266643	0.0105324	-0.0103481	-0.0469491	-0.00710808	0.00799119	0.0240993	0.0303105	-0.0211515	0.00747538	0.0222246	0.00987641	-0.0155328	-0.0160995	0.0144374	0.0129465	-0.00180772	-0.00949308
AMNH-203258	dermoptera	Cynocephalidae	Cynocephalus	C volans	AMNH-203258_M162		-0.017087	0.0236954	0.0180561	0.00753724	-0.028853	-0.011019	0.0301519	0.00365823	0.0235405	-0.0256108	-0.0110415	0.00148906	0.0103876	0.0271296	0.00486195	-0.016151	-0.0103036	-0.0302409	0.00356794	-0.00566141	0.0048522	-0.0234849	0.0162634	-0.0143812	0.0202213	-0.0212573	0.0186471	-0.0185433	-0.0359897	-0.0170127	0.0118695	0.0226258	0.0313534	-0.0217498	0.00361192	0.0198071	0.0110282	-0.00903759	-0.0290215	0.0238535	0.0104714	-0.00170372	-0.00626012
AMNH-24958	dermoptera	Cynocephalidae	Cynocephalus	C volans	AMNH-24958_M166		-0.017087	0.0236954	0.0180561	0.00753724	-0.028853	-0.011019	0.0301519	0.00365823	0.0235405	-0.0256108	-0.0110415	0.00148906	0.0103876	0.0271296	0.00486195	-0.016151	-0.0103036	-0.0302409	0.00356794	-0.00566141	0.0048522	-0.0234849	0.0162634	-0.0143812	0.0202213	-0.0212573	0.0186471	-0.0185433	-0.0359897	-0.0170127	0.0118695	0.0226258	0.0313534	-0.0217498	0.00361192	0.0198071	0.0110282	-0.00903759	-0.0290215	0.0238535	0.0104714	-0.00170372	-0.00626012
USNM-488061	scandentia	Ptilocercidae	Ptilocercus	P lowii	ah1-usnm488061-m2-15968-Ptilocercus		-0.017456	0.0319657	0.0189764	0.00988556	-0.0237094	-0.0134104	0.0215939	0.00595427	0.0145491	-0.0238135	-0.0246365	-0.00673658	0.0140614	0.0289313	0.00498315	-0.0120105	-0.00362001	-0.0177087	0.0096427	-0.00208723	-0.0106864	-0.0181016	0.0136005	0.000991544	0.0187787	-0.0224151	0.0194525	-0.0146501	-0.0324867	-0.00472547	0.0145508	0.0286965	0.0258988	-0.0195905	-0.00566154	0.0107305	0.0108202	-0.00928638	-0.027912	0.014089	0.0137381	-0.00296819	-0.00676446
USNM-488055	scandentia	Ptilocercidae	Ptilocercus	P lowii	ah3-usnm488055-m2-15968-Ptilocercus		-0.0188341	0.0304817	0.0221466	0.0105915	-0.023782	-0.0151693	0.0222715	0.00698177	0.0147592	-0.0228643	-0.0248643	-0.00626394	0.0122876	0.0294625	0.00445313	-0.0128749	-0.00384325	-0.0195403	0.00840008	-0.00333996	-0.0102181	-0.0167502	0.0115845	0.000575033	0.0193795	-0.0271903	0.018579	-0.0142895	-0.0342893	-0.00532465	0.0115632	0.0282758	0.0252161	-0.0209445	-0.00509959	0.0129335	0.0145332	-0.0109068	-0.0284394	0.0164146	0.0147174	-0.00133344	-0.00892617
USNM-488054	scandentia	Ptilocercidae	Ptilocercus	P lowii	ah5-usnm488054-m2-15968-Ptilocercus		-0.0165893	0.0326892	0.0196119	0.00893547	-0.0255064	-0.0133797	0.0223025	0.00750075	0.0153051	-0.0223583	-0.023077	-0.0065852	0.01338	0.0284954	0.00563965	-0.0122701	-0.00483189	-0.0188118	0.00865579	-0.00225893	-0.0104013	-0.0188873	0.0145869	0.00168833	0.0195345	-0.0220412	0.015078	-0.0151835	-0.0341755	-0.00594859	0.0139795	0.0290559	0.0250193	-0.0202397	-0.00309706	0.0101775	0.00982627	-0.00909678	-0.0234112	0.0144808	0.0146916	-0.00160584	-0.0054791
USNM-488059	scandentia	Ptilocercidae	Ptilocercus	P lowii	ah7-usnm488059-m2-15968-Ptilocercus		-0.0161386	0.0327498	0.0210546	0.0103089	-0.0227514	-0.0139541	0.0207703	0.00693893	0.0142135	-0.0225832	-0.0258825	-0.0060859	0.0122585	0.0286583	0.00596363	-0.0132808	-0.00271562	-0.0175603	0.00947871	-0.00180831	-0.0116093	-0.0170336	0.012219	0.00225481	0.0185917	-0.0253696	0.0179086	-0.014091	-0.0333742	-0.00287819	0.0111	0.0298613	0.0268837	-0.0188087	-0.00535042	0.011683	0.0125237	-0.00971746	-0.0289752	0.0145585	0.0154051	-0.00316345	-0.00789596
USNM-488060	scandentia	Ptilocercidae	Ptilocercus	P lowii	ah8-usnm488060-m2-15968-Ptilocercus		-0.0144361	0.0320056	0.020278	0.00792845	-0.0263576	-0.0126557	0.0226717	0.00824555	0.0151433	-0.0239855	-0.0234816	-0.00643292	0.0121639	0.028547	0.00640693	-0.0111038	-0.00642135	-0.0182664	0.0085688	-0.00311102	-0.0104978	-0.0177644	0.0160042	0.000884905	0.0218772	-0.0249289	0.0148786	-0.016428	-0.0338244	-0.0064837	0.0122808	0.0285247	0.0263028	-0.0208718	-0.00442668	0.00911463	0.00919585	-0.0109606	-0.022361	0.0139922	0.015494	-0.00144409	-0.00514255
SBU_no_number	scandentia	Tupaiidae	Tupaia	T glis	SBU_no_number_M567		-0.0185447	0.0295015	0.0188922	0.012691	-0.0223581	-0.0141823	0.0191268	0.00665652	0.0112161	-0.0233696	-0.024476	-0.00941877	0.016025	0.0285094	0.0105547	-0.014473	-0.00400099	-0.0195604	0.0136988	-0.00577557	-0.00728226	-0.0201926	0.0154958	-0.00398637	0.0227704	-0.0233173	0.0132758	-0.0203181	-0.0327948	-0.00342924	0.0175665	0.029714	0.0240295	-0.0175442	-0.00441352	0.0100734	0.015525	-0.00669237	-0.0254612	0.0165489	0.0154097	0.0026521	-0.00925303
SBU_no_number	scandentia	Tupaiidae	Tupaia	T glis	SBU_no_number_M619		-0.0165941	0.0318417	0.0183201	0.0147387	-0.0173446	-0.015269	0.0185339	0.00881608	0.0130691	-0.0232597	-0.0262554	-0.00726097	0.0151524	0.0281286	0.00400513	-0.014272	-0.00792387	-0.0184128	0.00984532	-0.0036585	-0.0094716	-0.018699	0.0157732	0.000126045	0.0218098	-0.025	0.0197147	-0.0191897	-0.0362938	-0.00598426	0.0173095	0.0278373	0.0308819	-0.0236739	-0.00170999	0.0106726	0.00924024	-0.00579369	-0.0311545	0.0169216	0.0143382	-0.000552101	-0.00670506
UMMZ-113339	scandentia	Tupaiidae	Tupaia	T montana	UMMZ-113339_M579		-0.0148464	0.0327762	0.0174397	0.0128485	-0.0189317	-0.0127284	0.0162275	0.00503666	0.0177406	-0.0212966	-0.0253205	-0.00569326	0.0128939	0.0308765	0.00265999	-0.0117734	-0.00561319	-0.0183497	0.0114218	-0.00136401	-0.0125007	-0.0165855	0.0148834	0.000523967	0.0159724	-0.0265064	0.0214734	-0.0157048	-0.037263	-0.000919488	0.0176347	0.0298902	0.031846	-0.0181789	-0.00626525	0.0124671	0.00495971	-0.00116268	-0.0333514	0.0153663	0.0160179	-0.000768604	-0.00585169
UMMZ-113365	scandentia	Tupaiidae	Tupaia	T glis	UMMZ-113365_M607		-0.015955	0.0293834	0.017755	0.0132601	-0.0198054	-0.012174	0.0162258	0.00520255	0.0184513	-0.0246266	-0.0284285	-0.0033828	0.0146335	0.029762	0.00125143	-0.0117056	-0.00625449	-0.0181754	0.0102226	-0.0024883	-0.0124884	-0.0198273	0.0150692	-0.00108674	0.0189218	-0.0264343	0.0195994	-0.017578	-0.0368019	-0.00164745	0.0155712	0.0287304	0.0323253	-0.0192077	-0.00565547	0.0123505	0.00787171	-0.0032347	-0.0348948	0.016701	0.0169216	8.58978e-05	-0.00838263
UMMZ-117120	scandentia	Tupaiidae	Tupaia	T minor	UMMZ-117120_M571		-0.0190937	0.0292603	0.0158642	0.00876897	-0.0226087	-0.0119926	0.0181386	0.00739387	0.0139591	-0.0241234	-0.0261446	-0.00738323	0.0159153	0.0335293	0.00609954	-0.0132582	-0.00606233	-0.0175365	0.0123439	-0.00143512	-0.0119185	-0.0221062	0.00776377	0.000852863	0.0167704	-0.0256439	0.0156439	-0.0183616	-0.0343839	-0.00396005	0.0198286	0.0352917	0.0237547	-0.0157802	-0.00616766	0.0083957	0.0105883	-0.0082138	-0.0256823	0.0118685	0.015477	0.00639324	-0.0101561
UMMZ-117121	scandentia	Tupaiidae	Tupaia	T minor	UMMZ-117121_M575		-0.016086	0.0332613	0.0187652	0.0107375	-0.0204971	-0.0142396	0.0174471	0.0063281	0.014927	-0.0236165	-0.0263739	-0.00612256	0.0141223	0.0319692	0.00507384	-0.013068	-0.00388367	-0.016265	0.00988651	-0.00217526	-0.0125696	-0.0187328	0.0102593	0.000538995	0.0159821	-0.0249376	0.0196735	-0.0160729	-0.0368538	-0.00275705	0.0149858	0.0318519	0.0269483	-0.0177394	-0.00704832	0.00775896	0.0100356	-0.00692019	-0.0322933	0.0143834	0.0169571	0.00266797	-0.00800948
UMMZ-118309	scandentia	Tupaiidae	Tupaia	T glis	UMMZ-118309_M559		-0.0163937	0.0341897	0.0154753	0.0141626	-0.0184719	-0.0113249	0.0157831	0.00275236	0.0169311	-0.0239481	-0.0261271	-0.00218906	0.0170456	0.0318897	0.00497329	-0.0105586	-0.00586155	-0.0202275	0.0115629	-0.00251879	-0.0145207	-0.0204693	0.0102956	0.00161823	0.01381	-0.0235676	0.0203523	-0.018633	-0.0346971	-1.80425e-05	0.0212982	0.0337975	0.0288251	-0.0184821	-0.00951781	0.00906247	0.00802431	-0.00507052	-0.0337675	0.0154628	0.0175875	0.00370374	-0.00883154
UMMZ-123395	scandentia	Tupaiidae	Tupaia	T glis	UMMZ-123395_M563		-0.0157046	0.0321693	0.0172777	0.0135126	-0.019696	-0.0132152	0.0169813	0.00649446	0.0158245	-0.0241078	-0.028632	-0.00694648	0.0145702	0.029545	0.00222484	-0.0101329	-0.00460958	-0.0180996	0.00995598	-0.00252298	-0.0112688	-0.0187397	0.0162027	0.000776422	0.0177756	-0.0245542	0.0218073	-0.0186782	-0.0360628	-0.00398575	0.0159577	0.0291598	0.0298763	-0.0211067	-0.00186695	0.0130621	0.00642865	-0.00292314	-0.0362742	0.0159745	0.0156865	-0.00113207	-0.00709062
UMMZ-58978	scandentia	Tupaiidae	Tupaia	T glis	UMMZ-58978_M595		-0.016476	0.0301351	0.0183205	0.0109267	-0.0211059	-0.0147371	0.0186893	0.00608107	0.0129984	-0.0251045	-0.0261847	-0.00600964	0.0134829	0.0301099	0.0089915	-0.0161903	-0.005372	-0.0170253	0.0131381	-0.0035675	-0.0115431	-0.0203983	0.0103591	-3.88214e-05	0.0175617	-0.0241627	0.0154208	-0.0182779	-0.0337859	-0.00136334	0.0165	0.0305115	0.0262294	-0.0180649	-0.00358762	0.00857565	0.0142515	-0.00440965	-0.0287244	0.0146019	0.0157227	0.00157567	-0.00821734
UMMZ-58979	scandentia	Tupaiidae	Tupaia	T glis	UMMZ-58979_M587		-0.0188075	0.0309523	0.0162167	0.0125945	-0.0207453	-0.0170567	0.0171617	0.00507708	0.0208556	-0.0234055	-0.0232667	-0.00416039	0.015837	0.0300066	0.00137528	-0.0128839	-0.00605267	-0.0183762	0.0104762	-0.00387483	-0.0138173	-0.0188539	0.0139163	0.000303896	0.0193747	-0.0209912	0.0214007	-0.0182534	-0.0329273	0.000717326	0.0176667	0.03017	0.0335761	-0.0179832	-0.00942437	0.0125805	0.011476	-0.00795896	-0.0345849	0.0185307	0.015004	0.00150508	-0.00818901
UMMZ-58980	scandentia	Tupaiidae	Tupaia	T glis	UMMZ-58980_M603		-0.0178719	0.0285207	0.0176176	0.013127	-0.0198257	-0.0155731	0.0168115	0.00575555	0.0150042	-0.0264484	-0.0260003	-0.00728344	0.0139081	0.0291184	0.00422456	-0.0121685	-0.00497255	-0.0165107	0.0107837	-0.00387442	-0.0111896	-0.0182935	0.0123551	0.000484932	0.0211864	-0.025921	0.018837	-0.0188704	-0.0329649	-0.00193617	0.0177084	0.0317057	0.0293772	-0.0209666	-0.00487531	0.0107572	0.00929006	-0.00648075	-0.0345067	0.0167848	0.0163543	-0.00133235	-0.00869026
UMMZ-58981	scandentia	Tupaiidae	Tupaia	T glis	UMMZ-58981_M591		-0.0181047	0.0297922	0.0187578	0.0111647	-0.0207746	-0.0141133	0.0178971	0.00602569	0.0153011	-0.0249043	-0.0255884	-0.0086647	0.0135227	0.0316332	0.00521749	-0.0150016	-0.00542047	-0.0184154	0.0129655	-0.00209708	-0.0117489	-0.0192527	0.0108213	0.00113541	0.0168162	-0.0247012	0.0189986	-0.0176387	-0.033122	-0.000186481	0.0160705	0.0293457	0.0249181	-0.0185665	-0.00612007	0.00981072	0.0135828	-0.00378288	-0.0312564	0.014493	0.0156579	-0.000306434	-0.00939274
UMMZ-58982	scandentia	Tupaiidae	Tupaia	T glis	UMMZ-58982_M583		-0.0149541	0.0316978	0.0181103	0.0123203	-0.0195049	-0.0135675	0.0157836	0.00628724	0.0178502	-0.0188974	-0.0283037	-0.00525522	0.0155506	0.0313113	0.00128142	-0.0106098	-0.00525564	-0.0176667	0.010706	-0.002037	-0.0134291	-0.0185045	0.0128872	0.00162082	0.0143479	-0.0250922	0.0193967	-0.0181774	-0.0345907	-0.000741635	0.0169972	0.0314985	0.0283995	-0.0176249	-0.0100082	0.00941346	0.00884175	-0.00530344	-0.03409	0.0150945	0.0164755	0.00129431	-0.00808579
UMMZ-58984	scandentia	Tupaiidae	Tupaia	T glis	UMMZ-58984_M599		-0.0173612	0.0325522	0.0160813	0.013967	-0.0195753	-0.0136998	0.0171316	0.00642871	0.0176719	-0.0246927	-0.0251062	-0.00671146	0.0139391	0.0301098	0.000190882	-0.0111979	-0.00457049	-0.0161663	0.0104613	-0.00220437	-0.0134223	-0.0181754	0.0163722	-0.000235346	0.01917	-0.0247093	0.0248753	-0.0203566	-0.0337642	-0.00408271	0.0203984	0.0301494	0.0266403	-0.0223697	-0.0049228	0.0141718	0.00688366	-0.00441192	-0.0365297	0.0151911	0.0147314	-0.0021585	-0.00856255
FMNH 140561	Chiroptera	Megachiroptera	Pteropus	Pt. dasymalus	FMNH_140651_Pteropus-dasymalus_D3_m2		-0.011843	0.0286468	0.0212375	0.0132076	-0.0294098	-0.0128868	0.0246799	0.00900296	0.02106	-0.0249378	-0.0204712	0.000973896	0.0103827	0.0279191	0.000890216	-0.00926629	-0.00311055	-0.0231101	0.0074122	-0.00268029	-0.00832393	-0.0209562	0.0148132	-0.000750861	0.014759	-0.0261723	0.0170957	-0.0121205	-0.0296977	-0.00269	0.00798288	0.0322448	0.0269222	-0.0256135	-0.00384797	0.0144179	0.01233	-0.0137627	-0.0183139	0.0187018	0.010706	-0.0053982	-0.00438264
FMNH 140682	Chiroptera	Megachiroptera	Pteropus	Pt. dasymalus	FMNH_140682_Pteropus-dasymalus_D1_m2		-0.0140429	0.027703	0.020102	0.0129818	-0.0294554	-0.0133675	0.0240622	0.00768173	0.0218828	-0.0254601	-0.0205727	0.000339227	0.0117605	0.0295085	0.00204738	-0.00907968	-0.00511444	-0.0229613	0.00847636	-0.00380102	-0.0105804	-0.0212209	0.0170991	0.000933342	0.0158822	-0.0244405	0.0162349	-0.0127899	-0.0289758	-0.00324728	0.0111126	0.0289198	0.0274904	-0.0279081	-0.00412206	0.0146041	0.014384	-0.0129221	-0.0179355	0.0199591	0.0104725	-0.00662277	-0.00592716
FMNH 47264	Chiroptera	Megachiroptera	Pteropus	Pt. dasymalus	FMNH_47264_Pteropus-dasymalus_D5_m2		-0.0135789	0.0292644	0.0232151	0.013761	-0.0301699	-0.0142261	0.0232696	0.00785972	0.0197303	-0.0239587	-0.0206102	-0.000931739	0.0109006	0.0255898	0.00229363	-0.0112364	-0.0036107	-0.0231781	0.00917195	-0.00389939	-0.00774605	-0.0206312	0.0161185	0.000577393	0.0129051	-0.0251861	0.0178474	-0.0120726	-0.0297913	-0.00413666	0.00708132	0.0339461	0.0261357	-0.0245482	-0.00286789	0.0146474	0.0126922	-0.0145512	-0.0160829	0.0221462	0.00940853	-0.00732377	-0.0067879
FMNH 152384	Chiroptera	Megachiroptera	Rousettus	R. aegyptiacus	FMNH_152384_rousettus-aegyptiacus_m2		-0.011974	0.029673	0.0205673	0.0144884	-0.0320062	-0.0154335	0.0230011	0.0117027	0.0176361	-0.0251565	-0.0241164	-0.00420832	0.0102241	0.0248349	0.00638012	-0.0116664	-0.0051286	-0.0150434	0.00769468	-0.00346267	-0.00517515	-0.0209077	0.0172344	-0.000452061	0.0115236	-0.0261078	0.013462	-0.0144283	-0.0326348	-0.00694229	0.00902046	0.0328201	0.0272696	-0.0240274	-0.00229774	0.013056	0.0121337	-0.0159325	-0.0150793	0.020917	0.0101347	-0.00397096	-0.00471777
FMNH 152384b	Chiroptera	Megachiroptera	Rousettus	R. aegyptiacus	FMNH_152384b_Rousettus-aegyptiacus_C5_m2		-0.0109223	0.0271609	0.0210326	0.0148378	-0.0314277	-0.0163709	0.0224069	0.0107557	0.0193375	-0.025314	-0.024106	-0.00476021	0.0103499	0.0236723	0.00607944	-0.011106	-0.00465783	-0.0151577	0.00549886	-0.00410031	-0.00370795	-0.0206489	0.0174116	-0.00112602	0.0120334	-0.0272931	0.0115933	-0.0147857	-0.0342045	-0.00695628	0.00626578	0.0317203	0.0272437	-0.0237975	-0.000727144	0.0115397	0.0115367	-0.0160499	-0.0129208	0.0219572	0.0103428	-0.00140985	-0.00514523
FMNH 173295	Chiroptera	Megachiroptera	Rousettus	R. aegyptiacus	FMNH_173295_Rousettus-aegyptiacus_A1_m2		-0.00843046	0.0279156	0.0243537	0.0133688	-0.0306751	-0.0147028	0.0221578	0.010441	0.0179939	-0.0248683	-0.0220899	-0.00699795	0.00933714	0.0247258	0.00360175	-0.0127414	-0.00422889	-0.0162076	0.00642725	-0.00261671	-0.00450362	-0.0193422	0.0221294	0.000191974	0.013581	-0.027752	0.0112605	-0.0134206	-0.0343022	-0.00600291	0.00381138	0.0287612	0.029376	-0.0216093	-0.00154065	0.0113663	0.0141093	-0.0138082	-0.0117461	0.0227093	0.00951148	-0.000636478	-0.00496505
FMNH 227690	Chiroptera	Megachiroptera	Rousettus	R. aegyptiacus	FMNH_227690_Rousettus-aegyptiacus_m2		-0.0103022	0.0275259	0.0236062	0.0154335	-0.0302602	-0.0161801	0.0230514	0.0104486	0.0186545	-0.0245244	-0.0221947	-0.00500735	0.00965819	0.0253416	0.0055314	-0.0125327	-0.00365863	-0.0149611	0.00676697	-0.0026905	-0.00254493	-0.0194893	0.0196119	-0.0018697	0.0146185	-0.0271267	0.0120316	-0.0142353	-0.0314295	-0.00562218	0.00395806	0.0287221	0.0290634	-0.0241266	-0.00179112	0.011421	0.0133801	-0.0149283	-0.0105171	0.023147	0.00948253	-0.00042773	-0.00470928
Outlier #	note
*	worn and broken
1	inverted mesiodistal relative to others
2	exceptionally worn and oddly broad (buccolingually)… possibly a distorted cast
3	wasn't cropped before analysis
4	large bubble on bypoconid
5	flipped sideways + internal bubble
6	not clear - perhaps pulled by affinity to 103734 or 120449
7	reversed mesiodistal axis
[truncated: 3,257 more columns]
