# Supplementary material for: Fossil lemurs from Egypt and Kenya suggest an African origin for Madagascar’s aye-aye
Source: Nat Commun. 2018 Aug 21;9:3193. doi: 10.1038/s41467-018-05648-w (PMC6104046; doi:10.1038/s41467-018-05648-w)
Supplement: Supplementary file 4 — Supplementary Data 2 [file 41467_2018_5648_MOESM4_ESM.xlsx]

## Sheet: Supplementary Data 2
Supplementary Data 2. Principal component scores of 213 euarchontans derived from 1,100 pseudolandmarks of Supplementary Data 1
Specimen	PC 1	PC 2	PC 3	PC 4	PC 5	PC 6	PC 7	PC 8	PC 9	PC 10	PC 11	PC 12	PC 13	PC 14	PC 15	PC 16	PC 17	PC 18	PC 19	PC 20	PC 21	PC 22	PC 23	PC 24	PC 25	PC 26	PC 27	PC 28	PC 29	PC 30	PC 31	PC 32	PC 33	PC 34	PC 35	PC 36	PC 37	PC 38	PC 39	PC 40	PC 41	PC 42	PC 43	PC 44	PC 45	PC 46	PC 47	PC 48	PC 49
YPM 30440	-25.698	16.041	5.9804	-4.418	-9.1797	1.9911	1.0969	13.777	6.979	-14.402	-3.3118	-13.43	2.5259	0.83762	0.64008	2.9368	1.932	3.4577	-2.1077	0.62329	0.61213	-2.5025	3.9777	-4.676	-1.1101	-2.7924	5.1952	0.83484	-0.40768	9.3256	-2.4712	2.7504	-1.8965	4.1452	-2.4873	2.9413	0.10728	-2.3593	0.057202	-2.996	-0.46957	0.52997	-0.9851	0.24809	0.97419	0.35024	-0.49711	0.86998	1.8258
MNHN Qu 10966	-26.362	22.277	9.2558	-2.5792	-8.9226	0.84181	-0.7692	10.233	5.6014	-3.5537	-1.9417	-0.80535	0.14979	1.803	0.49919	6.4209	-0.56388	4.2898	-1.4835	-4.9619	4.0876	-4.6951	1.8305	-1.4117	0.98147	-4.9801	6.1145	-0.47397	-2.457	6.3886	-2.1229	4.2191	-0.035807	5.2555	-3.0065	0.90945	-0.63812	1.9251	0.4346	0.1058	-1.0883	2.3981	-0.37157	-0.47658	1.9155	2.1422	0.3654	1.9608	-1.4442
NMB Q.I. 71	-26.918	19.863	7.3783	-1.3509	-7.0338	8.536	2.6641	14.252	6.5118	-9.1193	-2.0071	-5.7749	-1.3478	0.013186	1.3726	4.6034	-1.867	3.8654	1.1774	-2.7657	-1.5538	-4.0247	4.1203	-4.8317	-0.39042	-3.2967	3.8386	-1.2654	-3.7462	7.1243	-2.4234	5.7339	-3.1924	5.8419	-2.8874	4.3561	4.0046	-0.6033	-2.3166	-2.5298	-4.9248	1.5203	2.2148	-3.8317	2.3611	1.8254	-0.75927	1.0783	1.9835
NMB Q.I. 71	-27.06	16.483	9.2014	-1.1206	-7.4918	7.0873	2.3807	15.917	6.3233	-14.35	-3.9309	-8.7539	0.68103	1.1875	3.1334	4.1169	-2.0517	3.3012	1.0153	-2.9046	-0.81322	-3.9822	5.2666	-5.7709	-1.2003	-1.3136	4.881	-1.6858	-2.4691	8.0752	-0.9383	5.2045	-3.8671	6.0969	-3.4361	4.5434	5.3014	-1.1498	-1.0337	-4.0293	-3.3971	0.57868	1.0105	-3.2532	3.3325	1.6379	0.14288	0.090431	2.9268
MNHN Qu 11117	-28.234	17.509	5.4041	-3.771	-6.6762	-0.91665	-0.7719	8.067	1.1756	-3.6118	-0.17951	-3.6121	-1.6649	1.7649	-0.10972	6.5104	-2.5844	3.9773	-0.4898	-2.6167	-0.52693	-6.6502	2.8129	-0.14629	1.5182	-6.0789	3.2592	-2.6972	-1.6717	5.3646	-3.0292	2.8504	-1.9793	3.2657	-1.3429	2.703	-0.1184	-0.22119	-2.1419	0.85824	-2.4392	0.76472	0.076368	-1.3064	-0.34282	-0.23483	-1.6744	1.6362	1.1896
na (Altanius orlovi)	33.091	-13.208	18.339	-1.7769	-8.6908	9.3628	22.315	4.9543	6.2352	7.4134	3.8627	5.9624	9.1754	-22.534	-1.1592	-4.2563	-3.4759	9.6435	17.286	-4.0487	-0.83298	-0.60111	-5.1101	-4.2146	12.705	2.0538	-0.19421	5.6447	-1.6954	0.4438	-4.7517	0.15669	-8.7752	6.2634	12.109	3.6993	1.2403	9.0607	-7.6078	0.84346	6.3492	-5.7768	0.87754	0.79523	3.9356	3.4644	3.6646	1.1651	1.1059
na (Altanius orlovi)	28.682	-23.933	19.349	1.3471	-10.502	9.186	19.365	4.5455	7.7617	2.1118	3.7567	3.5939	3.3151	-15.957	3.7968	-4.5632	-3.5619	10.268	13.243	-8.2835	-2.6435	-1.813	-4.3302	-1.6127	7.0326	-0.79996	-0.02225	0.56265	-1.5915	1.5717	0.085663	-1.4803	-6.2114	0.05585	5.4363	2.7963	-1.9854	3.6613	-6.2951	0.83452	3.7486	-2.8339	0.4592	5.5886	2.5525	3.3751	3.1018	-1.2209	-1.88
CAB 04-274	12.952	-17.187	-0.86206	8.1079	-5.9694	10.216	9.5694	1.5748	-6.2861	0.90779	-0.95925	-7.2716	-6.0333	5.3636	3.1326	4.3123	0.42574	1.4551	-8.2159	-1.0864	-2.767	0.51521	3.1593	8.4311	-0.098992	0.85735	-0.15967	-0.44644	0.032861	2.4197	-5.8449	-1.1484	2.3595	2.8274	-2.0687	0.35178	-3.5356	0.084068	2.4748	-4.4101	1.1552	0.73865	-0.32956	4.3233	1.2693	0.72606	2.8787	-2.0773	1.4209
UM 101958	22.9	0.87502	-3.9106	14.306	-14.906	16.923	0.43547	3.5113	-3.4908	0.69987	-6.9228	-3.6921	-6.2663	5.8818	10.293	0.1789	0.98115	0.65862	-5.4842	-1.8556	3.522	2.8082	-2.0185	-0.2917	0.47788	-2.9857	-0.57136	3.7422	-3.2108	-1.6142	0.47768	0.63938	3.1365	-4.0285	0.9077	-1.3181	1.5424	2.4981	-0.15193	-1.0525	0.99652	-4.0741	0.75252	-0.96261	-1.7476	0.74256	-1.342	-0.76272	2.6287
UM 101958	24.789	3.5367	-3.1672	19.092	-13.773	22.735	-4.7933	2.938	0.34492	4.725	-1.7111	-4.3549	-9.6859	2.4099	10.365	-1.0188	0.88589	0.5772	-1.2397	0.087894	2.9495	7.0099	-4.2238	-4.9981	1.652	-4.3362	-1.2648	0.28942	-3.3524	-3.6394	2.3329	1.3435	3.3801	-0.7107	1.4978	-0.12705	1.0219	3.0364	-0.58125	-2.8726	0.51299	-2.4842	1.7102	0.020262	-1.0064	1.6844	-1.4896	-2.2238	4.8229
UM 87852	18.847	-2.8353	-4.5326	20.678	-16.608	11.838	-0.44834	7.4367	-0.35059	-4.9341	-10.129	-1.5401	-1.0665	12.286	8.0516	-0.78876	-2.8057	6.025	-11.664	-4.4601	0.14556	0.80392	0.97602	5.2856	3.5684	-7.9508	-3.3912	-2.3346	-2.1235	-2.405	1.2332	0.75518	2.1985	-4.4523	-2.3206	2.0447	0.60187	1.356	0.72455	4.3499	3.0497	-3.9857	0.080672	0.6068	-3.5562	1.8092	-1.9477	0.69861	-0.31738
MNHN Av 7655	20.233	11.509	-1.9995	10.902	-19.257	13.863	-17.859	5.7136	-6.7791	14.346	4.2388	-3.3971	-9.6047	5.3388	10.608	-0.41921	-0.0074054	5.6683	4.3802	8.1622	3.3174	2.1643	-6.592	-14.451	0.42062	-1.2242	0.73703	-5.7298	5.5901	-2.1652	0.21712	-3.2359	-1.5504	1.7771	-2.4316	-3.5602	2.9484	0.98949	-1.9138	-0.65192	-1.7974	1.7504	-0.95773	1.1813	1.9004	1.3176	0.8032	-0.050189	-1.5846
MNHN Av 4598	27.469	9.7893	-14.852	0.11248	-6.774	-0.67818	-6.7725	-6.0158	-11.375	7.5795	11.73	-0.89214	-2.9551	-0.80361	1.7679	-1.975	-4.1052	5.7343	-5.3158	6.0707	-1.6116	-7.0827	4.6169	2.1319	-1.0622	3.8839	-1.4653	3.1189	-1.8395	0.82283	1.8446	5.1077	1.4943	-2.8293	-0.74331	4.6874	4.9555	-4.2091	-2.2001	9.1638	1.315	-5.1026	2.6581	-3.5557	-1.5845	-2.4784	-4.52	3.5191	-0.96133
MNHN Ri 170	27.593	3.439	-3.6364	8.7214	-13.46	15.351	-4.6702	1.4982	-8.9857	12.802	1.7394	-5.4122	-7.8427	7.3023	9.9846	-4.0646	0.19434	1.8344	0.61889	5.8964	2.0637	1.6634	-5.6055	-11.471	2.0063	-1.2125	-0.30414	-2.6405	-0.3944	-0.20119	-2.8942	-1.6493	-0.31919	0.67394	2.4746	-0.88998	1.5201	0.79627	-1.9152	-1.7596	3.909	-3.873	-1.2982	-1.9289	2.5533	-1.1282	0.68336	-0.74572	3.0442
MNHN Av 4562	16.283	6.6412	-7.4364	7.4658	-20.532	3.5765	-18.865	2.8012	-12.906	16.792	7.1977	-4.442	-8.5495	10.769	9.0828	0.20496	-4.4119	7.5686	1.4574	15.433	-2.9797	-0.81313	-5.3545	-15.064	3.2376	-4.1605	0.94125	-5.895	11.98	-3.2838	-7.6887	-5.2124	-2.6347	1.5325	-3.9849	-1.5941	2.7935	-0.71138	-0.28169	2.6752	0.083375	-1.4511	-4.4483	-0.2013	0.85365	-4.6724	2.6624	1.5147	-1.6639
MNHN Av 4854	17.566	4.7473	-1.6845	8.2887	-20.979	10.456	-18.097	9.3818	-8.4196	16.009	1.6473	-6.5046	-11.109	13.169	11.611	1.2113	0.28451	4.9562	-0.18597	10.467	-1.6998	1.3933	-6.3751	-16.113	3.0296	-5.4651	1.2459	-4.2735	6.9744	-0.65533	-3.2874	-4.8732	-1.3589	1.7783	-2.0342	-2.5128	0.36349	-1.2116	0.80155	-1.2046	-1.9388	1.4574	-5.0242	2.7944	0.90855	-2.4139	3.3663	0.11211	-3.4149
IVPP 11998.1	14.217	-14.592	7.9966	-0.56831	-11.016	-1.797	6.1986	-4.519	-7.5558	-2.2435	-2.6139	0.48189	3.5811	-2.7566	-11.632	12.273	-1.7282	-1.6668	-0.3498	4.1051	-1.0578	-5.7152	-0.85255	2.3671	-4.5864	4.3934	-2.341	-4.7983	8.0499	-4.4537	-1.7914	1.9941	-2.1439	1.7927	-2.0505	1.5496	-0.54347	4.5379	-3.4681	1.5461	1.6292	2.5282	-2.5662	0.76179	0.28764	0.40431	1.1268	3.5488	4.9544
IVPP 11001.1	39.348	15.813	-7.6776	-8.4107	4.5791	4.6007	-7.2479	-3.3443	-14.701	-14.237	6.5278	9.0603	-6.5786	2.8106	0.19351	4.2918	1.2427	-7.0189	3.8868	2.7494	-3.9746	-9.9267	-2.4808	-7.6268	-10.689	8.2911	-0.52254	3.0287	-2.8602	-3.4642	1.5547	8.39	-1.1477	-1.114	0.69455	1.7214	-4.9862	8.9763	-1.2766	3.5793	-7.2965	-2.3285	-4.659	-5.4184	0.17754	-0.01875	0.2699	-2.9971	-0.0032206
IVPP V10591	41.844	9.0688	-5.9171	1.2973	6.767	2.0285	-4.2123	2.9973	-3.4995	-19.198	2.9518	9.1654	-5.1089	5.0946	-5.1907	3.5213	1.551	2.7788	-5.3015	-2.9825	-3.5289	-7.5175	-3.617	-3.7539	-2.6832	-2.0837	-4.8846	-3.1557	-5.2611	-6.5213	-0.27324	6.6991	8.9234	3.7422	-1.9219	0.65757	-8.782	0.033832	3.0924	-0.6482	3.6933	-3.6221	-5.0547	5.3682	0.60111	1.7272	-0.76069	-8.1041	4.3345
IVPP 11994	40.301	27.337	-12.962	-2.7936	6.4053	-0.49109	-4.6655	-0.2938	-3.9115	-7.4031	6.3431	7.8841	-3.9332	0.41455	-7.8358	4.1292	2.259	2.7014	2.0106	0.91387	-6.479	-8.0001	-2.8988	-3.7363	-1.3376	7.0782	-1.3781	-0.19887	-0.82706	-4.1635	-2.9327	6.4765	2.1935	1.26	-1.0869	5.1013	-3.3947	3.0793	0.2656	2.3549	-1.8257	-3.7507	-2.7692	-2.4031	-0.30123	-0.21369	-0.85098	-2.4512	0.48374
IVPP 11001.2	44.01	19.586	-3.5433	-1.2914	7.928	4.4835	-3.4615	6.4843	-6.5859	-20.365	3.7001	12.045	-3.0573	5.9603	-6.0669	5.2228	3.2311	3.2818	3.5151	-1.0061	-7.0129	-6.5441	-3.7587	-1.963	-1.6961	2.3855	-4.3011	-0.94063	-1.4506	-7.7979	-6.3828	6.2452	2.0762	-0.22584	-4.4605	2.0426	-7.97	1.8475	-1.4705	1.7388	-0.29273	-2.8408	-2.8714	-0.51678	0.40312	1.6817	-0.95816	-1.2251	1.049
AMNH-106649	24.787	-23.032	16.224	-11.203	-9.9697	2.14	19.75	-2.2212	-10.576	5.0922	-6.854	-0.56781	9.9124	-1.8794	-11.643	12.905	5.4049	-11.268	-1.9049	10.086	0.92705	-0.28694	-2.8678	-7.2887	3.582	-3.2043	5.8189	-1.3323	-6.178	-4.9096	4.5982	0.84368	-1.6372	0.17032	-3.4877	-4.7221	-2.5821	-5.9565	3.0322	-1.3668	0.0083192	-4.6207	5.7309	-2.886	0.091086	6.7182	-0.63377	1.285	-5.6863
AMNH-106754	24.54	-21.589	14.072	-9.3397	-9.2398	1.8328	18.791	-4.8102	-10.114	3.7336	-6.7458	-2.2702	7.7618	-4.3271	-12.143	15.419	4.7745	-12.054	-2.352	10.488	1.3466	-1.6254	-1.7664	-7.3858	2.3916	-3.3313	3.8603	2.3123	-4.4139	-4.7327	3.6147	0.71968	-1.0205	0.13551	-1.6037	-5.651	-1.2474	-3.4396	1.323	-5.1246	-0.70958	-2.0395	4.2805	-2.4121	-0.3642	4.9185	1.9276	1.5702	-3.0308
AMNH-109366	23.382	-34.337	14.835	1.4832	-5.8363	11.668	25.602	2.3182	1.4029	-3.4992	-2.4264	2.0454	2.997	1.1666	-1.9136	-1.4664	-3.7562	2.4662	-2.7478	-0.37415	-6.8977	3.3088	0.44425	1.1692	1.3869	-5.0638	-0.088822	-1.8606	-1.8356	2.1971	-1.2377	1.5236	0.49404	-3.0836	-1.1794	3.3352	3.3029	1.2706	-1.2542	2.9313	-1.7262	0.61207	-3.1117	2.2978	0.63905	-1.1312	-2.9779	-1.5083	1.3169
AMNH-109368	18.023	-23.726	9.4688	-2.5344	-9.6945	2.7347	14.969	-0.18948	-7.081	0.20725	-3.7637	-1.6851	5.1677	-0.35955	-8.6028	9.5528	-0.061538	-1.1477	-4.8735	3.5258	-4.4292	-0.72851	3.0795	2.18	1.6221	-3.1642	-1.3463	0.18733	3.1882	-0.73535	-1.8374	-0.0053673	0.046994	-0.82785	-0.73348	2.7253	1.5929	1.9666	-2.0624	1.4944	-0.83723	1.9642	-3.079	1.6987	-0.80441	-2.9238	-1.0277	-0.49596	3.0088
AMNH-166856	25.575	-22.387	7.8158	-4.5026	-11.895	-2.0018	20.449	-3.79	-9.0246	3.8838	-3.0235	-0.32714	13.863	-3.881	-9.715	8.1104	2.0863	-1.1231	-8.468	6.4414	-0.325	-2.3035	5.0061	-0.79528	4.6925	-5.9087	0.8081	-1.8408	1.9056	0.51748	-0.73014	0.66542	-0.47317	-0.73951	2.1542	1.4148	0.83387	-2.4863	-1.41	0.32077	0.73818	1.796	-1.4608	0.88602	-1.3422	-5.0606	2.2541	-2.3773	1.8126
AMNH-187935	21.584	-19.317	12.745	-3.7394	-9.4766	7.2934	18.09	-3.7084	-6.2596	3.2425	-6.1093	1.0985	5.7509	-0.73816	-6.6537	8.3144	1.1565	-7.4137	-4.3004	-3.0052	0.43041	3.0208	-0.87916	0.082451	-0.90459	1.2584	3.1306	-1.4224	3.043	8.1126	1.9811	-5.7118	-4.4549	-2.5079	-4.3638	0.59602	9.5682	7.8388	-3.321	5.5014	-2.8126	1.9022	-6.7547	8.5797	-1.2988	-5.6397	-10.116	-3.2808	2.9606
AMNH-196480	25.087	-21.469	14.198	-3.4026	-7.5844	2.2691	18.753	-4.7353	-7.8324	4.0786	-3.5472	0.0095014	8.2472	-5.5926	-13.02	12.97	3.3881	-5.0599	-4.6783	9.669	0.48195	-0.078601	1.0138	-3.9082	4.716	-5.9508	2.8328	-1.986	-2.859	-5.3155	2.1353	1.532	-0.57514	0.83995	-2.083	-0.85323	-1.5394	-3.7639	0.74156	-1.7959	-0.16836	0.88111	1.393	-2.4	-0.50665	1.3372	1.3852	0.29296	-0.67489
AMNH-196485	27.119	-22.587	15.533	-2.7592	-9.1096	4.5989	20.089	-5.0966	-9.7138	3.4985	-4.2088	1.8422	8.9351	-4.4229	-11.736	11.913	5.1698	-5.1915	-6.1734	8.7719	-0.62715	2.2253	2.8044	-3.1443	4.1153	-5.9322	2.4433	-4.1904	-1.1818	-5.5162	4.1874	0.82688	-1.4661	-0.6562	0.65013	2.2075	0.085337	-4.8404	-1.3421	-0.19048	0.15454	-0.039174	2.0939	-2.3333	0.82645	0.67563	2.2309	-0.80587	-1.5093
AMNH-203297	23.94	-22.082	13.111	-6.7814	-11.085	10.05	22.337	-3.6265	-11.334	0.85779	-4.2805	1.1447	6.2767	-0.50389	-3.1319	5.76	5.1626	-5.5624	-0.66223	-0.5948	0.82615	0.95802	-1.0447	0.99366	-3.3752	0.65827	2.3795	-1.2552	1.1476	4.9832	1.0606	-2.1694	-1.9501	-5.6346	-3.5041	0.76056	1.9844	4.2255	-4.8959	2.344	-2.6878	1.7054	-4.5058	6.4921	0.34085	-4.8996	-4.6811	-2.7854	4.3745
CL 457	26.188	4.9955	-3.4643	4.6088	-14.023	9.8078	0.4311	5.2341	-11.268	2.5536	-1.4399	-4.2022	-1.126	3.8946	11.008	-0.38361	4.3306	2.6002	-7.5677	-2.4005	6.303	-5.0646	2.5262	1.9881	-1.1629	1.7587	1.7066	9.462	-3.0162	3.2243	2.3942	1.8286	0.75326	-4.6302	0.038138	-1.02	-0.67511	-2.4545	-4.3751	3.5843	-0.008312	-0.37473	0.79148	-0.59653	-1.8436	1.0382	-1.4798	3.9075	-2.9383
CL 455	27.619	1.3894	2.4602	4.714	-13.181	14.08	3.0873	7.0501	-9.7857	3.8065	-1.8735	-2.3264	0.68412	-0.30823	10.48	-1.2365	4.4487	4.249	-4.9493	-2.8771	8.5415	-0.8167	1.4099	5.0024	1.4312	2.8245	0.60608	3.2604	-2.8275	-1.7342	2.0704	1.7001	1.7687	1.7253	2.2648	-1.7859	-1.9014	0.42884	-1.8807	-1.1332	-0.18695	0.65897	0.38799	-2.8926	1.6363	1.8504	1.0891	-0.74041	2.6843
IRSNB 4291	27.211	2.4013	-0.22067	4.3067	-12.911	14.33	2.5198	4.5289	-10.289	3.5129	-2.3133	-2.0689	-3.5492	2.4817	11.253	-0.25296	5.5492	2.7607	-5.5176	-1.3919	5.113	-0.3467	0.15885	3.0149	0.96234	0.56884	0.23648	4.4077	-4.047	-0.8563	3.1757	1.3336	1.6628	-2.9602	1.9778	-0.22626	-1.3605	-0.52268	-2.3949	0.96745	-0.10262	-2.0737	0.83489	-2.4648	-0.7568	-0.37252	-2.2147	1.3288	0.97269
IRSNB M65	28.203	0.27513	-5.3195	2.9868	-12.768	4.5585	-1.4987	3.4665	-10.597	-1.2945	-0.058924	-3.7273	1.7898	1.4406	10.482	-2.7163	-1.5913	3.2607	-8.7278	-2.2441	6.155	-7.8813	3.1042	2.3219	-1.4801	1.2407	-0.43871	6.7874	-3.9486	0.79147	4.6819	0.63523	0.22097	-3.7757	0.23601	-0.38619	2.7859	-1.4453	-4.178	4.1006	1.7345	-2.7203	1.236	-2.0288	-0.26387	-1.7016	-1.8616	3.2193	-2.3366
IRSNB M64	27.818	3.7012	-2.5434	6.8299	-14.087	10.338	1.3144	6.5232	-10.117	2.5352	-2.5573	-3.1979	0.3367	4.6911	8.9723	0.44809	5.3274	3.963	-8.6514	-2.5081	5.6374	-4.2185	4.1893	1.0292	1.2215	0.34042	0.026666	8.7755	-2.8452	3.083	3.1204	2.8761	2.3457	-3.8731	2.2604	0.1067	-0.9683	-1.4088	-3.1104	3.3477	0.85979	0.03582	1.667	0.15341	-1.7509	1.2829	-0.67566	4.8199	-3.239
WL 128	20.884	-1.2123	0.68097	5.3545	-13.489	6.4249	-1.9375	4.2268	-11.156	5.0504	-0.55187	-5.4983	-3.7684	-0.22565	7.9295	4.607	6.1721	5.9469	-8.0124	-1.3233	6.0034	-1.4251	4.7113	10.386	1.0285	2.5626	-2.7771	3.7096	-0.77857	-0.72237	-1.7872	0.80748	0.57998	4.8199	2.0252	-2.8028	-5.4467	-2.3626	-1.5363	-3.6076	1.6071	4.9606	-3.1743	1.3903	0.6573	4.0997	4.1539	1.3961	2.0113
WL 159	21.31	4.4272	-0.16213	6.6654	-13.846	12.442	2.3078	4.8078	-8.8144	5.1531	0.37896	-2.3886	-0.38828	-1.7304	7.142	1.7728	4.8764	5.3132	-4.7404	-1.7488	8.0608	0.36452	2.9163	8.9567	0.67382	3.9081	0.48704	2.7098	0.35575	-0.302	-0.92859	1.1679	1.0507	3.465	-0.79495	-0.99477	-4.3659	0.60087	-0.98343	-2.7086	-0.11365	3.1669	-0.24905	0.23853	1.5541	3.4334	2.46	0.74877	1.5634
IRSNB 4296	17.721	-10.419	2.6514	5.9538	-12.359	6.947	2.0131	7.8088	-8.6747	3.2117	-2.8079	-5.3096	-1.8342	3.4312	6.2779	4.5562	2.0385	4.5041	-7.5696	-4.6317	3.1126	-2.4323	4.9373	9.6803	2.2807	3.6329	-0.24022	-1.7254	-0.50456	3.1641	-2.1382	-1.9407	-1.8111	4.2863	-1.9044	-0.80425	-3.3894	-1.0035	2.49	-4.8308	1.524	3.1841	-1.3075	-0.12747	-0.29069	1.7145	2.1348	-0.8947	0.78763
AMNH-100640	-22.351	-19.188	-36.395	-8.9791	5.4499	-2.1582	-4.536	0.37501	-2.5393	7.8865	-1.5329	4.5155	3.5946	0.27116	-2.0404	0.22209	12.071	3.7889	1.2344	1.6244	-3.8577	0.39931	5.295	2.4852	2.236	-3.0425	-1.7789	0.63238	5.3715	7.4287	1.0559	3.0373	0.88408	-1.6374	-4.3023	-5.6396	-1.223	3.8672	2.865	1.6843	3.3409	-2.9373	-0.53578	0.71643	1.4271	2.4955	0.63903	0.24212	-0.72939
AMNH-100640	-23.594	-19.167	-37.28	-8.9057	6.3645	-2.7318	-5.3474	-0.57611	-2.9267	5.7869	-0.2844	2.058	4.2363	-1.3902	-2.3498	0.80568	8.2337	2.8972	-0.26145	1.9075	-1.463	-2.2079	2.7977	2.7105	0.025192	-2.4051	-2.827	2.1026	5.3516	4.629	-0.84274	1.401	1.9892	-0.50348	-2.1046	-3.5788	0.18534	1.7494	1.9084	1.2297	2.9298	-1.4109	-1.0047	0.61441	1.9413	1.3947	3.4284	0.52816	-1.1393
AMNH-100830	-21.175	-15.771	-34.141	-8.6749	6.7722	4.0325	-7.7224	0.92512	0.086103	10.706	2.5509	6.3587	4.3313	-6.241	-4.8252	-0.0079807	12.361	2.199	0.55501	1.3381	-3.2605	7.8752	6.3426	0.53201	4.2101	-4.085	-3.098	0.62241	7.2589	5.0509	5.5679	9.4194	2.7574	3.8456	-0.29055	-2.8552	1.3038	9.4898	1.7865	3.6081	1.3776	-2.7175	1.9543	-3.1992	2.0333	0.092954	0.24074	2.2994	1.4863
FMNH 5656b	-22.318	-31.018	-36.637	-16.925	9.0318	2.7407	-12.696	2.5287	-8.1779	5.1058	3.4769	-3.0582	1.1379	-3.9578	-0.3615	-6.0195	10.118	-1.4815	6.7715	2.9504	-8.0883	-1.3973	0.44063	1.4425	-2.8115	-3.4288	-4.4925	-1.9065	-7.9979	-6.1311	0.43323	-5.0693	1.2286	5.2776	3.9207	1.4383	-1.0935	-2.11	-11.756	-1.4939	-5.3089	3.6973	0.29082	1.4475	-7.6511	-2.8792	-0.045416	4.5692	1.7989
FMNH 5656	-19.547	-30.882	-33.813	-12.955	9.1659	3.5169	-8.0027	2.209	-5.7121	1.564	-1.7841	2.0131	3.9104	-2.2563	-0.49333	-5.4738	10.513	1.1405	3.4783	0.99626	-4.1121	1.8642	1.775	1.371	-4.3536	-4.076	-4.3132	-3.0561	-7.2592	-6.9569	-0.39933	-3.2572	2.1479	5.6382	3.6882	1.6262	1.4133	-1.4212	-7.5426	0.11802	-1.9917	2.6283	-1.2423	0.68451	-3.4288	-1.0709	1.3021	3.6342	0.94687
AMNH-100654	-18.559	-25.465	-29.946	-11.752	7.5102	3.0338	1.4015	3.763	-5.9156	4.8986	-2.5801	3.6566	8.5851	0.078385	2.5606	-4.1121	6.0033	1.0473	1.2575	-0.43627	3.9392	-1.8011	1.2196	-3.8919	-7.4123	-4.624	1.365	5.3468	-2.7269	-3.7993	-6.736	-4.7199	-0.25983	3.28	1.635	4.9796	1.3448	1.0632	4.9331	-2.4769	2.5404	0.99221	2.2786	-1.6103	1.2351	0.23042	-3.2106	-1.8569	0.15895
AMNH-100654	-19.132	-24.933	-30.533	-10.619	7.2647	4.3142	-0.38235	6.529	-9.2637	4.8279	-1.9956	3.102	7.2794	4.4566	1.0325	-4.8973	10.77	5.4884	1.3968	0.39269	-3.0623	0.36167	3.5948	2.2344	-6.1344	-6.4721	-1.0494	0.17393	-2.5787	-2.9335	-8.4243	-3.1658	-0.44068	0.34071	1.6234	5.4376	-3.36	-4.6883	0.47856	0.65666	-3.4808	3.3752	1.8102	2.9516	0.25454	-0.26722	-2.419	1.8386	-1.0959
FMNH 147986	-20.714	-22.713	-26.976	-12.786	5.0013	1.9251	-4.362	2.9304	-4.5935	4.5809	-3.5703	7.1947	6.5133	-0.12799	2.4076	-2.5432	9.3706	-0.047242	2.2166	-3.4274	5.7082	-1.5362	0.63809	-4.9002	-10.639	-5.1341	1.692	3.2807	-4.2478	-4.824	-3.6225	-5.4953	-1.2105	3.1697	-0.17284	6.0975	2.5862	1.8938	5.2445	-0.79631	0.20564	0.70007	1.4917	2.0482	0.61942	2.2095	-5.2137	-1.3502	-1.2863
FMNH 85146	-21.686	-22.032	-30.637	-11.192	3.225	-5.3404	-2.2819	0.077231	-4.6006	0.25099	-8.0626	8.8828	12.94	0.72716	1.9574	-1.0297	6.4733	-0.074106	1.0898	-3.0598	9.5664	-6.1939	0.27836	-4.2005	-13.798	-4.2209	2.8084	5.6525	-0.47376	-4.906	-5.8914	-7.0143	-1.8486	3.7714	-1.2131	6.5406	6.3134	2.9053	6.3437	-2.0904	4.2279	-1.2826	1.7666	1.0631	2.7599	1.7179	-4.0632	-1.3392	-0.64889
AMNH-196618	-18.768	-23.493	-30.281	-8.2842	7.9334	2.5402	-1.6303	3.9954	-3.0677	3.9934	-3.1166	2.7307	3.6246	0.56828	1.1262	-1.1836	6.8556	3.1717	1.1776	-0.88573	-0.30253	-1.5952	1.9848	-0.19852	-0.65312	-1.4312	-1.6209	-0.09035	0.70694	1.5324	-1.3106	-0.3835	1.03	-1.356	0.22676	-1.0091	0.4927	-1.2456	0.23657	-0.045369	0.7442	1.7491	0.011037	-0.93288	2.0423	0.73527	2.131	-1.5153	-0.92405
AMNH-196618	-19.783	-29.278	-34.328	-6.8855	8.3516	2.6235	0.60793	2.9185	-5.5019	-1.0131	-3.4133	1.0249	5.7417	2.1957	1.9609	-3.1945	4.9897	3.7671	1.047	-1.3425	-2.2867	-5.4977	2.3845	0.89013	-4.1548	-4.9148	-3.734	0.28772	-2.0947	-2.2638	-4.4893	-4.1077	-0.12813	-0.032708	-1.3151	2.6118	0.50996	-1.4522	-2.2588	-2.169	0.14772	2.3841	0.50379	0.52045	0.15715	0.15798	2.1408	-0.37308	-0.43074
AMNH-80072	-22.576	-23.826	-33.205	-8.2246	9.8159	3.5221	-6.8377	4.4784	-0.74114	7.153	1.0928	1.7294	-0.82068	-0.873	-0.80417	0.60909	12.537	2.3227	4.3349	-0.30778	-9.08	1.572	2.0999	2.7049	6.2372	-1.025	-1.4419	-0.95068	4.3163	8.0095	2.7308	4.1084	-2.6421	-4.8246	-7.4673	-6.852	-2.7339	4.5993	0.78021	-2.5684	2.6183	-3.8579	0.24523	-1.3931	-2.0372	1.3457	-1.5288	0.54781	-0.56235
AMNH-80072	-20.743	-20.47	-32.867	-10.033	9.9841	4.9126	-6.3372	3.7912	-1.5883	12.607	3.0459	2.0102	-1.6262	-3.5138	-2.7672	0.82423	16.383	3.4203	4.2174	0.39478	-8.4145	4.1298	2.7579	1.0467	7.3593	-1.9389	-2.9724	1.1568	4.8162	11.439	4.4963	5.5553	-0.89796	-2.3761	-6.4693	-6.5183	-3.604	5.3647	0.99169	-3.0562	1.847	-2.6488	1.0161	-1.2045	-1.7005	1.2335	-2.5949	-0.6965	1.4265
DPC-034	-20.331	-20.435	-19.543	-7.1785	4.3215	2.8297	-8.0615	7.9069	-0.74419	1.5412	-2.706	3.86	0.60129	4.0549	-1.8827	0.66918	-0.2754	1.3141	4.6266	-6.8328	1.694	0.099266	-0.2734	-1.7043	-1.4325	4.2389	3.5702	-3.8678	2.2562	-4.5804	2.9837	3.321	-1.1201	-2.7166	-1.9778	-0.019818	0.4293	-2.0947	-1.7837	-0.86635	-3.181	-4.0744	-0.68462	1.6523	-0.3745	0.52646	-0.42988	-1.1779	-0.33297
DPC-O-138	-20.436	-17.418	-26.182	-7.5106	5.011	0.5267	-8.3485	3.9526	0.24828	4.5384	-0.61907	5.8912	2.8768	-2.6914	0.13279	0.30457	1.5584	3.9112	4.0375	-1.7147	2.1338	-0.35696	0.033202	0.14199	-1.4765	3.5413	2.2988	-3.2232	3.6508	-3.6762	1.7471	2.5772	-0.97107	-1.7552	-2.6068	-1.4404	0.24044	-1.7209	-2.2521	-0.85816	-1.701	-2.665	1.1046	0.19238	0.91058	-1.6059	-1.1498	-1.2587	-1.8345
AMNH-100612	-28.813	30.025	8.8109	-12.878	-11.557	15.164	7.7321	9.0049	18.691	12.29	23.206	11.901	8.697	5.0277	7.2776	3.9678	-1.2	-9.7427	-2.3222	-0.33724	-7.7607	0.032888	-0.51184	-1.2678	-0.86013	2.2501	-6.7971	3.6186	-0.82463	-0.18832	4.5715	-2.6931	-2.1485	-1.0015	-2.614	4.5948	-5.1607	-1.8104	-0.75935	0.26621	-1.3368	-0.10785	-1.2989	1.1486	0.097233	-0.17993	0.33432	1.0361	1.2655
AMNH-100642	-26.721	28.381	8.2993	-15.433	-10.56	15.184	8.695	8.1918	19.396	16.347	24.991	11.818	6.2179	6.1872	6.032	1.9903	0.83338	-9.805	-1.9663	0.1631	-6.2627	0.18047	-1.0227	-2.8246	-0.061802	0.69446	-7.1293	1.8195	-3.5008	1.1639	6.1653	-1.6314	-0.66193	1.4838	-2.2207	5.4786	-5.8166	-3.1882	-1.2926	-0.41884	3.1441	-1.7678	-2.8214	0.99205	0.37056	0.31753	-1.2697	-2.1801	5.5974
AMNH-170569	-28.23	28.356	7.6426	-11.496	-13.5	11.171	9.0009	7.6761	17.388	12.32	22.204	14.274	10.931	5.3992	7.3245	2.4282	-4.3496	-7.3332	-4.4788	0.87079	-2.5602	-0.34578	3.002	-1.1596	-2.7323	-0.44408	-4.9439	3.2	1.8039	-0.60271	3.5441	-2.066	-0.14593	2.1147	-2.2814	3.5977	-0.7714	-0.50846	1.8142	0.57349	1.3742	-0.01353	1.1444	-1.2857	1.4405	-0.30847	1.7584	0.90696	-0.69768
AMNH-170576	-26.993	17.968	5.7622	-10.843	-10.125	14.771	10.831	9.4443	17.954	9.0289	22.407	11.291	9.3287	8.8983	9.764	-1.3147	-5.8965	-9.2063	-5.0279	0.86035	-7.5331	-0.13176	2.3235	1.1347	-2.6272	1.0893	-5.8511	0.038845	-2.9163	-0.80847	3.5518	-2.9494	-2.104	-1.4719	-3.7373	2.5586	-0.41099	-2.1916	0.5013	-1.6555	1.8581	-0.45619	0.7088	-0.52269	0.18044	-1.9348	1.1838	1.3922	-1.4151
AMNH-170578	-30.666	28.795	1.5836	-9.0759	-14.626	8.6473	9.3247	7.9081	17.319	8.306	18.678	11.789	11.216	6.9522	4.2924	2.7707	-2.1453	-5.399	-6.9338	1.3901	-3.7429	-0.613	3.6243	2.6038	-1.0466	1.0232	-3.4113	2.3421	3.2541	-1.1163	-1.0788	-0.12287	0.65163	-0.33431	-0.10911	1.7586	4.1027	0.62957	2.2497	-0.041881	0.12424	-0.15142	0.37259	-2.6343	-2.1515	-0.95359	3.22	1.6323	-3.5554
AMNH-174483	-10.812	-16.458	5.7123	-6.2856	6.9263	4.7884	-7.2391	7.1987	-7.8402	8.8235	2.0326	-7.2793	-4.7682	7.3204	-8.9874	0.9871	-9.2646	-4.6976	3.1007	-2.646	-2.813	4.7567	-2.4228	-1.5967	-1.3402	3.3541	-0.36726	1.3865	-2.1003	3.6441	-1.2219	-0.37096	0.57298	4.3933	2.7309	-2.4416	-2.3305	-0.55657	-1.8001	3.4722	2.285	0.46616	0.73788	-1.3801	-0.38482	1.4951	-3.7793	1.1044	-1.005
AMNH-174489	-3.3349	-26.034	8.1191	-3.7306	4.5965	5.0026	-3.4362	5.2748	-7.4659	5.4855	0.75268	-6.3531	-0.98928	9.2593	-7.8309	-1.5341	-11.147	-6.747	-3.8572	-4.3298	-0.82448	8.2428	1.4855	0.48827	-3.0321	3.502	0.70255	0.2333	-2.2799	4.0091	-2.0758	-3.1074	2.8289	4.8552	3.2216	-0.71166	1.2168	2.1543	0.17116	4.8286	4.7037	0.21734	-0.13972	-3.544	1.7851	0.18328	-1.4689	-0.94696	-1.7489
AMNH-174530	-11.073	-16.789	2.4817	-7.0118	5.3176	0.7316	-10.262	8.1222	-5.3421	10.018	4.9353	-2.8622	-0.47515	6.9363	-9.3747	-0.22919	-9.8286	-3.5878	0.95733	-4.3693	2.0393	4.1464	-0.89319	-1.0353	-0.2951	0.53541	2.0294	0.87114	2.5146	0.57868	-0.3973	2.7341	-0.45519	3.0965	4.0852	0.075552	-5.2702	-0.94973	-0.087251	2.6927	2.1674	-0.85829	-1.3589	0.7814	-1.6631	-0.041652	-3.1366	3.9382	-0.96071
AMNH-174531	-6.9479	-17.51	8.0437	-7.1979	6.2823	5.9585	-4.0438	10.69	-5.2113	9.2367	3.6619	-5.5312	0.51297	8.2669	-8.8386	-3.9775	-10.922	-4.9006	0.85798	-4.5311	1.0379	6.2902	-1.5639	-2.8676	2.0575	0.86262	1.6951	0.20621	-1.6293	3.525	0.159	0.28196	0.97998	4.8424	3.39	-1.4638	-3.3794	0.47637	-0.95503	5.1839	2.1882	3.1656	0.18673	-1.7589	0.12215	1.3835	-4.5095	2.0552	-2.3336
AMNH-174533	-5.4489	-21.424	7.6378	-6.108	5.9579	9.5251	-1.2575	10.13	-8.2298	7.1845	0.43069	-8.5291	-4.4511	9.6868	-10.347	-2.6034	-9.4895	-2.9339	-1.2971	-2.9937	-3.7826	9.4816	-3.3361	1.2448	-1.3936	1.2911	-4.104	-0.58122	-4.4978	2.2521	-5.0009	-1.3858	3.4444	4.6398	1.2596	-1.9834	-2.1456	0.80406	1.1921	5.7818	3.4073	2.7666	1.7136	-3.221	2.0407	3.6246	-1.6846	-1.5541	-0.39686
AMNH-174534	-11.058	-18.41	1.4084	-7.3221	5.5829	0.11734	-10.333	8.6647	-5.1897	9.9594	4.3456	-2.3248	1.0103	7.5075	-9.3383	-0.031665	-9.4162	-2.9033	0.63866	-5.5379	2.7718	3.6155	-0.43243	-1.3885	0.14533	0.71709	2.9265	1.2917	2.7758	0.33217	-0.52901	3.1593	-0.73228	2.2889	4.0534	0.4392	-4.9405	-1.4661	0.017504	2.5074	2.4255	-1.1546	-2.4571	1.0816	-1.8604	0.15593	-2.8163	4.2598	-1.0765
AMNH-100832	-12.486	-19.418	-4.4324	-4.7951	7.3618	2.9459	-2.099	17.593	0.66508	3.8165	-6.1093	3.7971	8.6126	9.6574	-7.5396	1.2519	-10.756	4.2063	2.6207	-11.561	6.3379	0.63128	-3.0972	-4.7581	6.4389	-0.26574	1.5074	2.9581	4.9351	-2.9683	1.4458	2.6947	-1.6972	-6.4543	0.95282	1.4776	0.77634	-2.9725	1.076	-2.881	-4.6709	1.3602	-1.2366	-0.27626	0.58988	2.2437	2.3579	-2.0444	3.4741
AMNH-100832	-13.504	-25.105	-6.7302	-5.141	6.9788	2.1361	0.66513	19.443	-0.28893	-0.11978	-8.008	2.8544	11.218	12.469	-4.3841	-1.7547	-14.962	3.5927	2.41	-13.313	4.8189	-1.7805	-2.8797	-2.8926	6.972	0.34301	3.0941	3.9144	3.5799	-2.6841	0.68929	0.0096153	-4.0192	-10.663	-2.1746	0.62272	1.7114	-3.0085	0.66743	-3.397	-5.0024	1.2992	-1.0512	-1.0114	-2.5133	1.7939	2.5808	-2.2363	3.5473
DPC-O-137	-11.001	-22.779	-10.478	-5.1253	6.2831	1.4147	-6.6983	6.5021	-1.4351	5.1584	3.9384	-3.6685	2.5783	-0.73269	-4.9523	-0.5133	-7.6346	1.3025	-0.84551	-4.4754	4.2343	3.0744	1.7932	3.1703	1.2141	-0.38907	-0.28571	1.9385	2.8693	-3.3066	3.7338	2.7467	2.6084	-1.2404	2.4522	-2.3847	-0.064489	-4.6833	-1.1742	-2.417	-3.4598	-3.0756	-1.8363	3.5604	-2.0197	-4.3111	-0.19771	0.033336	0.38075
DPC-O-137	-14.872	-20.46	-10.606	-4.4582	5.6353	-0.79351	-11.532	8.094	0.80907	3.7769	4.7674	-4.0412	1.7825	-1.03	-5.8164	0.41214	-11.324	-0.46202	-1.1296	-4.9765	5.0803	1.2104	0.96341	1.7014	-0.86739	0.6539	-0.51051	3.5919	4.0985	-4.6798	3.0982	3.6796	1.0005	0.96242	1.6073	-3.1554	-1.0862	-2.9381	-2.8782	-4.2753	-4.0014	-2.7798	-1.9894	4.5982	-1.9926	-2.9511	0.31267	2.7182	-0.64203
DPC-1139	-18.384	-16.072	-10.861	-6.3606	3.2227	-2.5594	-9.7146	12.547	0.54286	3.0363	-3.4799	2.6078	5.5058	3.2674	-8.195	4.0957	-8.1164	3.753	-0.68909	-8.5885	5.7427	-0.2834	-0.66201	0.2734	2.183	-1.2077	-0.27883	3.3393	5.8766	-5.081	2.0944	3.2858	-0.39218	-0.89575	1.3861	-0.91573	0.41691	-2.5166	1.0906	-1.4246	-3.791	-2.7418	-2.4852	2.2257	-0.60103	-1.2123	3.0821	0.33248	0.89225
DPC-1139	-14.811	-14.163	-7.3639	-3.8553	4.7643	2.3252	-7.6295	13.088	3.439	4.1511	-1.4637	3.8659	5.9401	-0.34683	-7.3689	2.6798	-9.3155	4.6163	-2.2215	-9.4932	8.9323	5.4489	-0.85017	-0.95027	2.4062	-1.6518	-0.83884	2.9541	6.5436	-7.6336	4.4293	5.5223	2.1581	1.209	4.481	-0.28038	1.9966	-2.5354	2.9172	-1.0336	-3.8051	-3.5169	-2.1789	1.7785	2.9856	-1.0866	2.3744	-1.0379	1.0409
MCZ-45126	-12.682	-19.578	1.84	-4.4096	6.2905	5.6565	-0.23578	4.953	-5.7682	-0.17217	2.0321	-9.675	-4.759	6.4103	-5.6719	-3.265	-8.6213	-3.1493	-1.0653	-1.1774	-2.1424	0.11837	-2.0583	1.0356	-1.4197	-0.25107	-1.8448	-1.205	-5.0057	0.7971	-1.5278	-0.71855	2.1813	0.5334	-0.16161	-1.9481	-2.6735	-0.25446	-1.7826	0.78972	0.34253	-1.1097	-0.30133	-0.68136	-1.275	-1.953	-0.61785	0.18677	1.0386
AMNH-100829	-0.2858	-18.084	-0.78977	-1.0895	-4.0157	5.3403	0.26137	-2.5716	-8.4449	2.2525	8.1247	-6.2936	-1.7337	7.4288	-9.1124	1.4386	-9.6439	-3.4248	1.6981	5.6855	-2.6768	0.49562	0.80625	5.1929	-4.8434	8.9179	0.16874	2.0067	4.422	-0.45527	-7.7509	-1.0953	4.7723	-4.2019	-6.1839	3.7901	1.2849	4.3149	-1.8852	-1.0954	-0.014568	1.9377	6.6646	2.1565	3.4265	2.6621	4.3375	-0.31302	-1.9153
AMNH-100829	-0.21752	-24.44	5.5847	-2.8116	-0.87314	5.0833	-3.1301	1.739	-6.9838	2.8801	6.5137	-7.6958	-1.1126	6.6692	-5.1198	-1.0212	-11.93	-6.8203	3.6288	1.6929	2.0031	1.6389	0.19706	1.5207	-4.966	10.105	1.2651	0.98859	-0.16678	0.71091	-3.6766	-1.4675	4.8076	-3.5531	-3.9937	1.2647	2.5155	4.5331	-0.88044	-3.6023	3.4955	0.42733	5.6835	-0.64628	3.1797	1.4596	1.6607	-3.1819	-0.75686
MCZ-44953	8.1225	-26.075	-0.89367	0.6081	-3.2348	4.4093	6.4036	-6.6597	-8.6697	1.4869	4.9046	-7.1323	-0.098311	3.7555	-5.2455	2.2948	-8.4422	-4.599	-3.6023	5.9863	-2.4655	2.112	2.8609	6.6359	-3.4749	2.6944	-0.73653	1.6665	3.7983	1.834	-6.4438	-1.5402	4.0679	-1.7589	-4.064	4.2804	2.5629	5.3702	-0.17501	-1.5058	0.43206	-1.0284	2.4011	1.6563	0.33046	-0.86759	3.0887	-0.76858	1.9893
AMNH-100632	-18.221	-33.842	-39.391	13.793	16.883	5.801	6.1319	-7.2214	16.046	-12.685	-9.3191	5.7158	-5.0571	-6.391	10.976	10.958	-7.5223	-5.2552	-8.9115	7.502	2.701	-0.68092	-4.6431	0.45664	3.9862	1.5581	1.5089	1.2179	-1.3978	1.5608	-2.6019	-2.3007	1.4032	-0.3165	1.8123	0.65376	-4.1885	0.98965	2.9628	2.7268	-1.0026	0.036326	-0.71485	2.3506	-1.8161	-1.147	0.65728	1.4799	0.74373
AMNH-41334	-22.063	-28.276	-39.493	16.234	16.754	3.5328	1.6163	-6.2308	20.839	-9.9323	-5.6503	4.9329	-5.5512	-9.8633	11.939	14.812	-13.427	-3.5729	-7.1873	11.102	2.6341	-0.89224	-6.1574	-0.38026	6.1912	3.5083	2.5093	5.411	1.3224	2.1975	-5.0905	-1.8989	-0.40521	2.4082	1.0031	-0.38178	-3.7052	1.0651	2.0999	2.0921	-2.707	-0.3882	2.9867	2.9971	-2.8027	-0.50624	-2.5201	2.8194	-0.31323
AMNH-41334	-20.62	-29.06	-36.197	15.177	16.375	6.1598	3.4918	-3.6522	20.371	-10.859	-8.3664	7.9547	-4.9096	-7.8682	13.377	13.834	-12.334	-2.7686	-7.4071	9.0649	3.7142	0.69732	-7.1044	-1.1426	7.0215	3.2355	3.4559	2.9771	-0.9018	1.9596	-3.5713	-1.3598	-0.91957	2.9715	2.6191	0.73655	-2.0714	1.4693	5.9519	2.2452	-1.7713	-1.6585	4.1233	2.7774	-2.41	0.48611	-4.0613	1.58	-0.10639
SBU_no_number (Daubentonia)	-16.284	-35.181	-36.694	15.427	19.38	9.5703	-1.017	-4.7737	14.826	-13.025	-3.5072	2.389	-5.0944	-3.9254	5.3125	7.8257	-2.7954	-4.1875	-4.1123	6.6113	-2.4296	0.24379	-3.3212	2.5162	4.7887	5.9199	-0.47139	-5.0555	-0.19019	1.7133	-0.25945	1.5091	-0.52078	-2.2468	0.1843	2.1914	0.25901	-1.1322	-4.7679	2.2792	0.50891	6.0409	-2.8444	0.22276	-1.2362	-0.19589	5.2503	3.2949	-1.2231
AMNH-100635	-18.912	8.7589	19.225	18.868	8.8391	-12.504	-2.7541	11.633	-5.2649	-0.4736	-5.8284	5.3088	-6.5428	-4.0318	2.5589	7.428	-0.73404	-1.1442	6.301	-0.87428	-1.4107	2.1703	8.6693	-0.93062	-3.0324	1.1272	-2.1001	3.0771	-1.9804	-3.4702	-2.7373	-1.2279	-2.2309	0.27512	-1.2149	-2.8098	1.3694	1.3365	-0.453	1.9547	-0.2503	-1.4159	0.62743	-2.5328	0.22478	-1.5271	2.7933	-0.11205	-1.2956
AMNH-170461	-18.554	5.5343	7.9888	19.292	8.1324	-9.0156	0.75569	3.0033	-4.8695	0.47358	4.7023	-1.0712	-3.6039	-3.4404	2.8992	6.8122	-0.453	1.6072	6.3356	-0.98066	-2.3777	2.4844	5.4031	-0.79883	-0.030382	0.4362	-2.7237	3.5766	-4.4237	-2.7775	0.3394	0.31622	-3.9063	-0.25387	-1.2107	-4.4273	3.7921	-2.0495	-1.2254	3.7675	-1.6766	0.30104	4.7701	-0.32259	2.8289	-6.0934	1.5463	-1.4676	2.0152
AMNH-170461	-18.116	5.1879	9.8882	18.974	8.1558	-5.8405	2.1192	4.6778	-4.407	0.034057	1.9285	0.84624	-4.9885	-3.152	1.5793	5.0974	-1.5035	0.38432	3.928	-0.068754	-2.3212	2.5848	8.8902	0.7935	-1.5941	0.24029	-2.623	3.0832	-1.817	-3.217	-0.34877	1.2803	-2.445	0.10968	0.51204	-2.3296	3.7347	-2.558	-0.82152	4.0746	-1.7212	-0.87805	4.1613	-0.13918	2.9666	-4.494	2.4671	-2.0525	-0.25254
AMNH-170501	-14.985	0.13832	11.734	21.602	9.7984	-13.463	1.6982	2.3905	-3.925	-0.44168	6.6258	-5.7441	-2.2323	-1.3359	5.8138	9.5352	0.12685	-0.28703	7.0499	-3.7902	-0.60785	1.938	4.0032	-2.6159	0.93962	-3.4774	-3.1848	3.5294	-6.548	-2.6578	1.3872	-2.4524	-3.1478	-0.022858	-2.6962	-4.2998	-3.1964	-0.5567	1.7573	1.0629	0.43887	0.1459	4.5877	3.0248	2.9796	-7.0631	1.0654	1.1163	4.3087
AMNH-41267	-16.926	-1.3787	16.324	24.549	8.7616	-18.49	-4.2367	5.8007	-3.5713	-2.6693	4.1038	-4.2734	-1.3023	1.8946	4.6352	12.796	0.19884	2.0248	6.1709	-3.6738	-0.79755	3.8547	3.4058	-2.0004	1.0031	-3.11	-2.827	1.9757	-6.2412	-4.3329	1.2206	-2.1047	-2.9944	0.9979	-3.0403	-4.5633	-2.2251	0.66582	3.4002	1.4703	1.1792	0.51762	6.3559	3.9303	3.6965	-7.6297	1.9986	1.4995	5.2072
USNM-83650	-18.403	12.553	20.157	25.27	9.2241	-14.653	-5.0808	9.546	-4.8178	1.0452	-4.648	7.4284	-10.079	-10.815	4.3331	11.258	-0.14848	-6.4221	6.1697	-0.3108	0.2984	4.7944	14.535	-2.9995	-4.277	2.1177	-1.4866	8.327	3.2911	-2.1256	-2.7491	-0.40723	-2.4894	-2.3445	-2.1592	1.2926	2.1407	-1.2757	-0.60964	-0.76972	3.0294	-0.31822	-8.5217	0.022122	-5.5631	5.3323	-0.6591	-2.4147	-3.0979
USNM-83652	-20.289	8.1267	18.09	21.332	6.57	-15.893	-3.8947	14.668	-4.278	0.58314	-6.8082	5.5528	-8.1888	-5.6815	1.8886	5.9013	0.45464	-3.7606	3.1097	-0.93458	-3.3053	1.236	8.9804	-3.3978	-0.62482	-0.038147	-1.521	3.5175	-0.52069	-2.2233	0.12346	-2.1188	0.56983	0.21425	-0.62685	-0.92905	0.51559	0.12286	-0.20148	-0.69811	1.2338	0.045922	-2.7888	0.12596	-2.971	2.1614	-0.53688	-2.2846	-1.5321
AMNH-100503	-13.66	-2.3917	11.026	26.135	6.583	-26.846	3.0778	-7.3501	-7.0257	-3.6978	7.177	-2.1162	10.774	8.5792	4.3941	5.2467	4.6599	1.7449	5.4697	-3.5202	1.8532	3.8855	-2.9343	-3.6745	-1.4263	1.0186	-0.085261	1.7651	-3.569	-0.7486	-0.014298	2.9399	-1.1898	-2.3654	-0.54114	-2.9487	-3.0044	1.9018	2.2586	3.0546	5.491	3.5521	2.7139	2.2668	2.3441	-1.2517	0.08345	3.8358	5.3255
AMNH-100503	-12.549	-0.11417	9.6949	23.904	8.7851	-22.86	3.2243	-7.5696	-7.4999	-0.94242	8.5182	-3.7758	8.1792	5.9164	4.1333	4.6096	6.8804	2.1428	7.6836	-2.7298	-0.29044	5.9316	-3.9751	-2.2017	0.022524	0.84058	-0.93081	1.173	-2.8237	-1.6012	-0.071317	1.6533	0.29752	-2.4726	-0.3442	-2.3669	-4.1289	1.0704	0.13744	2.7171	2.4283	3.793	3.6047	1.7951	2.1364	-2.0118	-0.90884	2.6929	4.3758
AMNH-100504	-15.961	-8.4816	3.8074	25.428	5.9737	-31.317	6.4927	-9.5175	-9.2641	-6.7411	4.3576	-2.5383	14.443	15.9	2.4309	1.7105	5.5877	2.4055	-2.3848	-8.8074	-2.73	-0.27689	-7.4103	-0.85059	1.0575	-0.98803	-1.5149	-7.9674	-3.7144	3.0517	2.5301	-2.4991	0.69972	-0.99328	1.9791	3.1373	2.4428	1.7564	5.7758	2.4138	1.2227	-2.1953	-4.0767	-1.4738	-1.3116	0.64337	5.419	1.5216	-3.3308
AMNH-100506	-16.066	-5.5779	-4.6559	22.289	8.0496	-31.075	3.7695	-17.662	-7.8019	-0.6433	17.697	-11.892	14.091	2.5661	6.3177	1.1827	-1.3466	0.77771	1.1049	1.9378	1.3361	0.56521	-6.6447	2.4139	0.57499	-0.41894	-0.7669	3.513	0.76796	1.464	-0.52058	-0.17973	-1.1207	1.3675	-1.0546	-0.80552	0.69699	0.27456	-4.3568	-3.4933	-4.4991	-2.4261	-0.61866	-1.2434	-2.3012	2.2478	-4.9423	-1.63	-0.20122
AMNH-100507	-10.367	-7.9934	2.3889	29.863	11.369	-24.002	7.7268	-13.012	-3.5022	-1.8216	15.979	-7.0243	9.6202	6.0048	4.5127	1.8496	2.0574	2.3736	0.0020887	-2.2619	-0.21763	4.4142	-3.4439	-1.6012	1.6328	-2.1381	-0.78234	-2.548	-1.2055	0.57237	0.99296	2.2932	2.1813	2.0873	1.0604	2.0611	-1.7897	-0.44981	0.28211	-0.70214	-1.2301	0.21564	-2.0264	0.20473	-0.21324	0.40161	-1.321	0.10646	-1.149
AMNH-100508	-16.031	-1.0885	1.7386	25.177	11.823	-24.255	1.9202	-14.361	-5.4284	3.001	19.681	-9.4781	8.0347	3.7374	5.3319	3.6591	-0.42201	0.86296	3.2775	-1.63	-0.31946	2.6929	-8.5022	-1.3178	1.1006	-0.56257	-0.11412	3.0291	1.1271	4.0612	1.4682	1.192	-1.6494	2.6627	-1.6745	1.0227	0.81348	0.93267	-2.1849	-4.0339	-5.3544	1.1825	-0.77908	-1.1425	-2.0902	5.4603	-5.8404	-0.81059	-2.7491
AMNH-100816	-11.337	-7.0645	-12.03	26.445	7.3438	-30.352	6.1179	-23.243	-4.3804	-2.6999	26.907	-12.836	19.1	-1.5366	8.111	-4.816	-2.8741	2.1994	-1.7724	7.2449	5.1221	-1.7429	-6.104	4.5146	1.629	0.43151	0.16142	2.6678	5.2794	-0.92973	0.15209	4.3589	2.3017	4.3942	-0.8205	0.97756	1.4516	-1.3956	-8.7803	-5.3957	-5.4111	-0.47272	-1.654	-2.3119	-0.6709	4.5954	-2.7555	-4.6361	-1.84
AMNH-185638	-13.499	-7.7019	3.7626	26.71	6.5015	-30.157	8.2513	-10.549	-9.6677	-7.0907	5.1926	-2.7097	15.102	15.193	3.3732	0.54535	6.9565	2.8051	-2.5914	-7.7142	-1.5519	0.74669	-6.4406	-0.3233	0.21455	-0.17873	-1.1568	-7.8926	-3.0031	3.9326	1.2371	-0.96144	0.37787	-1.7364	3.3393	3.8885	2.3653	2.0586	7.1519	2.3379	1.5835	-2.9137	-4.6285	-2.5359	-0.36444	0.37749	6.8048	1.0873	-3.9601
AMNH-100633	-16.347	10.519	8.1346	22.218	6.1442	-13.498	7.0051	10.147	-4.9722	2.3018	-6.1629	9.5014	-1.3862	-10.867	0.0093663	-10.909	2.8276	-3.9853	-7.6306	1.8709	-2.9433	2.1699	-0.32417	0.59633	-1.6882	1.5725	-0.32778	-2.2381	2.4564	-0.052392	0.12128	3.7665	3.2039	0.0098619	0.73845	1.8814	1.551	-0.7667	-2.7458	-0.22847	-1.2404	2.7577	-1.4809	-1.1114	2.6437	0.27839	-0.06689	0.63886	-0.70753
AMNH-100827	-18.974	16.062	9.7165	16.328	2.185	-20.94	0.87295	15.674	-5.8473	7.134	-3.9097	7.896	2.7228	-9.61	-4.1708	-5.5595	-2.9453	-1.9778	-1.6462	5.4744	-2.1712	-4.4378	4.0679	-2.4412	3.6112	0.57757	0.22291	2.3618	5.6263	2.9619	-2.782	-1.8721	1.4793	0.24062	2.9714	1.7559	-1.6517	-0.060708	-3.3362	-0.096491	1.0555	3.1456	0.82897	-3.8852	1.1464	0.68582	-1.7331	-0.64818	1.156
AMNH-16699	-17.864	11.699	13.016	20.014	5.0858	-18.777	2.6974	13.615	-4.3755	4.7872	-6.2153	8.0638	-2.1481	-8.7634	-1.4006	-4.7768	-1.969	-1.5508	-4.5581	3.4419	-0.34073	-1.0801	3.4331	-2.8796	-0.03235	0.09575	-0.52472	-0.79996	3.1427	0.96131	-1.4393	-1.5036	4.2365	0.95224	3.643	1.7684	-2.2678	-0.51665	-0.39204	0.15969	1.8315	0.61088	-0.64189	-2.5334	2.7376	1.8526	-1.3935	-1.6163	1.1785
AMNH-17356	-23.844	7.163	10.646	17.872	1.8196	-24.244	-3.4006	20.686	-2.6692	2.2876	-7.2073	6.6449	-1.2177	-6.5601	-1.7826	-7.105	-5.1388	-3.4232	-6.796	-0.82232	-5.1514	-10.502	3.2544	-2.8203	4.7079	-2.4982	2.3346	-8.6649	4.9137	3.554	5.7651	-10.076	9.0993	-1.7469	1.4069	0.65686	-3.9993	3.0282	-1.6189	-5.0246	-2.8431	-4.4233	5.9133	1.4713	-1.5298	0.49952	-0.88985	0.5799	2.1735
USNM-063349	-19.013	7.04	16.412	19.858	2.4866	-21.06	3.8305	17.849	-7.5246	-0.84972	-13.595	12.404	0.51997	-2.3168	0.14051	-7.5975	0.30153	-5.6272	-5.9464	-1.6591	-4.879	-5.2827	3.2886	-3.5586	-0.11457	0.35059	3.4092	-8.279	2.3748	3.1142	2.3926	-7.6692	9.0976	-4.1354	4.7693	1.0129	-6.5412	4.4581	-2.9613	-1.0423	-4.3442	-2.7551	2.8256	0.24684	0.14823	0.35572	0.068309	4.3024	0.7095
USNM-063351	-17.363	8.5317	13.528	15.462	6.4253	-16.73	5.5579	16.624	-10.857	5.6205	-9.4737	7.9737	-2.757	-6.3485	1.6824	-8.3953	-0.1391	-4.3403	-3.9495	0.76209	-4.7024	-3.5789	3.8622	-2.0567	-0.56879	1.0958	1.4125	-5.2255	0.45739	4.2763	-0.83114	-7.08	5.0138	-3.1935	5.6698	0.23153	-3.9664	0.36514	-1.7357	-0.91811	-3.4758	-2.3096	1.505	-2.2849	2.056	-0.43924	-0.82822	0.14158	0.25737
USNM-257397	-26.915	23.504	5.1479	-23.463	-5.6633	-5.8607	-13.461	-5.8695	-2.7779	7.0093	11.428	-8.3824	-7.1365	-14.135	-4.5875	5.1862	-1.9501	1.3023	7.4279	5.3626	14.688	2.1663	-2.5474	2.9526	2.7735	-5.8697	-6.3612	-5.6329	-5.3306	3.807	2.5226	-3.1219	3.5464	-9.5554	2.9157	5.9832	-3.5784	0.06123	0.52542	0.20699	2.1677	3.7313	-2.1275	1.0638	-1.3529	0.8881	-1.2203	-2.9442	-0.91169
AMNH-100517	-30.418	29.563	2.235	-10.19	-10.292	-2.6855	-2.5991	3.8993	1.6632	-0.061963	2.7931	2.7549	0.091992	-0.62113	2.8005	5.5596	3.2865	2.6053	4.9322	-1.8305	-0.2373	-0.52886	-0.25167	4.6252	-3.5097	3.8834	6.5152	-5.943	0.52765	-2.7972	-6.3679	1.2575	-1.4151	-2.0229	0.82774	-4.841	2.1448	0.77718	-2.2819	1.8033	-2.1651	-2.4039	2.6248	-0.27571	-1.435	-0.083491	-1.7851	2.1534	-2.8436
AMNH-100569	-29.471	20.061	2.7838	-8.5004	-7.2452	6.1109	4.0578	12.227	4.9408	-9.2939	-5.5813	-6.2468	-3.2443	4.8896	-3.9404	1.0047	3.0169	1.8894	0.023305	-4.643	-5.507	-1.9804	-1.7805	-2.8059	0.13853	-1.9703	4.2143	-6.4062	-3.6866	3.9035	-3.3776	1.191	-3.5286	2.3454	-2.0207	0.53179	-0.57221	0.31075	-1.8837	0.51033	-6.8769	0.046737	1.6907	-0.38914	-0.48812	0.59637	-2.0048	2.2567	-1.2139
AMNH-18696	-25.468	31.603	0.62708	-6.4408	-7.8522	2.8892	8.8788	-1.0322	15.39	-0.42192	7.0745	6.4485	5.2037	-2.0218	0.44176	6.1265	5.0423	-2.9469	-5.2829	-1.7131	1.7575	-0.26495	-3.0117	2.8797	-3.7221	2.7441	-0.38912	-7.9951	-0.33	-8.0107	-5.3537	-0.82473	4.1109	-1.3203	7.5458	-13.95	5.4888	3.0591	-2.6339	0.073505	2.4073	0.56217	-3.1771	-0.4904	-0.85136	1.6551	-0.77901	-1.8713	3.0524
AMNH-19159	-20.5	28.843	0.96427	-3.884	-4.3895	4.8932	7.0087	-10.94	2.6965	5.8554	10.291	-0.10504	-5.5858	-3.1585	-2.2049	4.3459	8.4	-3.6227	5.3491	1.6777	5.9422	2.6068	0.05746	-3.8532	-3.9655	4.2919	10.52	-2.0186	2.6951	3.6313	-7.8962	13.035	6.5967	-4.0972	8.1927	4.322	-3.8307	-3.7276	1.1814	-3.4909	0.53134	0.6744	-0.93567	0.84617	1.9047	-6.639	0.77358	3.7166	-0.97035
AMNH-41264	-27.623	33.814	6.1386	-9.0952	-10.3	1.9509	6.6564	6.8011	12.428	4.216	5.1851	5.6107	3.7155	2.6646	-0.34662	6.3475	6.2262	0.0029713	-2.6103	-4.5559	0.70495	-0.11617	-2.3029	1.1563	-0.26371	1.1673	3.2639	-3.824	-0.36929	-2.3727	-6.6178	-1.3962	2.5187	-2.4912	4.5762	-10.43	2.979	0.77407	0.61431	1.227	-0.089227	2.8153	-0.23216	1.5043	-0.10225	4.1934	-1.2657	-1.9237	-2.1496
AMNH-41268	-25.102	33.804	5.5975	-8.5094	-9.821	0.45475	8.2676	4.177	8.7222	0.20904	0.028228	7.8202	5.2591	1.8196	1.8842	6.1551	7.7143	3.5662	-1.4612	-6.2468	3.3026	0.94472	-2.6223	4.8724	-1.589	0.47457	4.433	-5.9079	-0.64812	-2.2396	-6.1673	-0.51651	1.2743	-3.8587	3.0407	-8.8412	2.7832	-0.52772	-0.35711	1.937	-0.47105	0.55857	-1.0658	2.7997	0.4718	1.8592	-1.1993	-0.10051	-2.0527
USNM-063338	-24.872	22.044	3.953	-8.9849	-5.2002	1.9387	6.4073	-3.5565	0.37503	-2.1165	-1.7651	-2.6055	-4.38	3.4881	-3.0927	4.6152	5.7107	-5.1617	0.86057	-3.0819	4.9008	-1.0263	-2.9454	-2.9423	-4.4487	-0.81039	6.5672	-1.2987	-0.79969	6.335	-6.4176	6.2928	1.7133	-2.8882	6.5093	1.1493	-1.468	0.79114	-0.0073246	-0.76627	-0.98089	1.7011	-3.0768	-1.2321	0.15556	-3.0326	2.0298	4.4628	0.83055
USNM-083961	-28.933	30.025	-3.9918	-11.644	-11.459	1.6273	9.6457	4.9073	13.468	3.1698	10.492	3.5348	9.4669	-1.4152	1.2679	-0.21339	0.41551	-1.6704	-5.2821	0.62224	1.3456	-2.379	-2.018	2.5384	-1.704	0.91863	0.059538	-2.3404	-0.85562	-3.8803	-6.2226	-3.0677	2.9021	-0.64246	3.269	-12.458	3.0055	3.8787	-1.5895	-0.10518	-1.8603	0.9688	0.81137	-1.4355	-0.66268	1.7548	-1.076	-1.9551	1.2904
USNM-063355	-24.298	6.8692	4.2765	-16.689	-9.6593	0.82598	-6.4302	15.933	2.4942	-25.574	-5.2678	-32.523	7.5997	-6.7975	1.6478	-7.7484	7.2139	-3.5189	2.5463	5.567	-4.0906	3.3452	-3.3409	-3.7114	-2.1556	7.7294	0.14548	1.4401	-0.32333	-2.9983	5.6518	-3.4937	0.77623	-0.027989	0.41545	-3.6834	-3.9404	-1.6665	-1.0626	1.2814	3.8661	-1.7315	-2.5616	2.6442	-2.2954	1.1559	-1.6524	-2.6573	1.5471
USNM-063356	-24.85	9.8568	1.4282	-10.028	-10.421	3.1204	-1.6019	10.716	4.9227	-21.225	2.5208	-20.245	6.1439	-5.5568	2.2731	-3.0858	1.3059	0.25365	-0.39947	5.4426	-1.0031	2.478	4.9357	-2.5212	-3.1312	1.6519	0.88235	-0.79464	2.4739	-0.51782	2.2299	3.0213	0.16786	-0.80496	-1.1892	3.2526	-0.073746	-0.38567	1.6587	-1.4147	-0.54433	-1.8443	0.93005	0.83194	0.29605	-1.7293	1.7654	1.3453	0.68908
USNM-083668	-24.331	13.768	4.8727	-12.139	-9.4263	2.5613	-4.0073	16.984	3.1916	-21.558	-2.8468	-25.406	8.3492	-5.1678	-1.0192	-3.3851	8.3352	1.3011	-0.19271	7.2866	-5.7352	7.5323	0.43047	-1.8157	0.68793	4.9517	-1.3642	1.5572	4.4411	-1.7512	-0.65417	-0.31055	-0.18034	-0.48673	3.4088	0.89302	-0.95648	-2.6237	2.8942	3.6478	2.7843	-1.8327	-1.7291	0.66499	-1.1293	-0.99966	-0.38871	0.32183	-1.5426
USNM-084386	-25.022	12.026	2.3409	-13.855	-12.086	-0.052845	-3.3711	17.796	4.8415	-24.123	-2.96	-26.772	13.082	-7.4382	1.6273	-6.3875	5.1183	0.29102	-1.6659	5.8295	-2.624	3.5321	-0.33322	-1.5293	0.4005	3.2256	0.082818	3.3867	4.873	-3.0269	3.0133	-2.7341	-0.073282	1.2084	1.2878	-1.3998	0.07978	0.40566	2.3338	1.8406	2.1958	-0.47413	0.4732	0.51182	-0.1957	-0.70736	-0.18601	-1.5402	-0.50806
USNM-317966	-22.13	8.2575	7.9648	-11.109	-7.6023	4.2353	1.9116	17.598	5.8202	-27.898	-5.7721	-28.77	12.725	-3.6254	1.2879	-4.7691	3.4628	0.02581	-3.9039	3.8603	-1.6913	6.5189	-1.1324	-2.6077	-0.96552	2.0024	-4.4149	4.1342	6.4144	-1.4195	1.6326	-1.6069	0.12776	-2.5377	1.3131	2.4636	1.1402	0.7173	1.3355	1.4361	1.204	0.063356	-0.14724	-1.1563	0.1797	-0.53102	1.1815	-0.73798	0.040819
AMNH-100598	-30.857	19.73	5.4688	-23.712	-9.8568	-10.093	-11.307	-5.4628	-7.1406	-1.2033	-0.081515	-3.9804	-5.5759	-5.3163	-2.3123	8.2627	-3.5435	1.7466	5.735	4.3709	10.192	-0.24481	0.50511	3.847	-2.196	-5.8932	-5.0237	-2.8009	-4.9481	1.9638	0.43674	-2.2636	-0.2427	-6.7613	-0.81694	2.7127	-0.89878	4.162	0.93548	1.0682	1.3067	-0.37221	-1.1019	0.094937	0.30515	1.355	2.3323	1.7145	-1.1728
AMNH-100821	-26.836	24.751	5.6559	-22.912	-4.9819	-4.9653	-13.453	-6.4626	-2.1508	8.1237	12.424	-8.4222	-7.7345	-14.043	-4.2572	6.2872	-1.4266	1.1516	7.6769	5.733	14.977	2.0713	-2.6028	2.4403	2.7112	-6.022	-5.8935	-4.637	-3.6682	3.7152	2.2461	-2.7107	3.9049	-8.7336	2.5545	6.4161	-3.8695	0.28466	0.61941	0.23925	1.7073	2.8935	-0.88313	0.9169	-0.87661	1.1664	-1.0875	-2.658	-1.3887
AMNH-170737	-30.65	19.407	-3.9651	-10.417	-8.139	-3.9458	0.8636	-10.814	-0.55284	-5.6606	-0.48036	-0.54829	-6.7644	-6.7866	-0.29382	5.1564	-9.5295	5.3127	-1.1256	0.6565	6.0599	-0.84754	1.9856	2.6253	-0.68581	-4.2955	-5.182	-3.2865	-0.35254	-1.0943	3.725	1.4438	1.9238	4.1666	-3.3561	0.68693	3.1785	2.808	-0.59727	-1.5605	-1.2564	-1.875	1.5743	-1.121	3.3869	-0.058753	2.7389	-0.8164	0.38909
AMNH-170740	-37.632	19.085	-5.5796	-17.804	-12.884	-14.016	-10.508	-3.98	-1.2012	-6.8927	-2.7906	-0.69604	-3.5649	-6.7962	-3.5805	3.4536	-12.573	7.0062	-0.098894	-1.5044	4.8858	-3.7561	-0.46494	4.3358	3.1713	-5.8841	-7.1866	-8.7649	-1.5843	-5.776	4.3407	-3.3075	-0.73285	3.2438	-6.4235	-0.14605	1.3206	7.4012	-1.6868	2.0457	-1.6481	-3.7469	2.6933	-1.4998	-2.4039	-0.75334	1.1488	1.9049	0.70035
AMNH-170741	-30.755	17.324	0.89257	-15.334	-4.9225	-4.1141	-5.9343	-5.8499	-2.7145	-0.85414	2.233	-6.1624	-9.5552	-4.6547	-0.77896	6.4517	-4.1491	0.08393	2.1206	0.9752	5.4895	-0.54108	0.23321	3.1409	-0.8339	-5.1487	-2.9861	-2.1373	-2.7892	3.1132	-0.43084	0.28659	-0.1569	-3.4113	-1.3831	1.7221	1.6144	1.8496	0.14796	-1.4205	-1.6847	-1.0916	-0.22599	-0.021227	-0.62719	0.39087	2.2428	0.51426	-0.53743
AMNH-170743	-29.753	14.714	6.8371	-17.395	-4.6388	-2.9369	-5.4632	1.0346	-0.55761	-3.8162	-1.4331	-6.4422	-8.1368	-2.6718	-2.1396	5.1617	-5.9965	0.60526	1.5937	0.30507	7.0899	-2.0154	-3.5561	2.4231	0.18302	-7.2639	-3.7159	-2.3974	-6.5236	0.60278	-0.038788	-1.0582	-1.291	-0.85405	-3.0697	-0.51946	-1.0987	3.5206	0.7974	-0.20409	-1.0629	-1.6663	-1.9487	-0.038097	0.75134	2.5768	-1.404	1.1361	-0.89921
AMNH-100512	-34.234	22.786	-10.943	-22.804	-14.15	-8.7695	12.439	-15.287	-12.393	-5.4022	-10.219	4.227	-9.0495	5.7231	1.4721	-5.1829	-4.2941	2.7042	2.2154	-2.8818	-7.1834	0.74918	0.077865	-0.90277	7.7052	2.6526	-3.2649	3.8627	0.58605	0.19033	-0.93787	-3.8451	-3.3566	-1.2629	-2.816	-0.51722	-4.924	-3.0501	-1.8099	1.6662	-3.086	2.5623	0.9932	-0.75521	4.1475	0.58621	-1.725	-1.3036	-0.88375
AMNH-100513	-29.712	24.707	-15.963	-22.478	-14.256	-9.8855	15.754	-24.676	-12.933	-2.6831	-5.0311	3.3653	-3.8466	-1.1703	2.6681	-9.1626	-3.0413	1.9277	1.5161	-0.25849	-1.4743	3.1304	-0.12406	-0.46828	2.7024	6.2858	0.44324	4.4458	3.0642	0.34774	-2.286	-1.3792	0.99827	-3.64	-1.6035	-3.1983	-3.6513	-5.4496	-0.43672	-0.22978	-2.7618	2.2559	0.76621	-3.6594	7.2092	-1.7461	-3.148	-4.4832	-1.0156
AMNH-100514	-30.855	17.138	-9.5725	-20.474	-13.353	-6.0784	12.376	-23.918	-14.278	-4.0177	-6.0293	6.5187	-10.09	3.805	7.9874	-7.4158	-5.6226	-5.1875	2.5012	-5.3393	-5.2015	4.9191	0.65291	-6.4537	3.6414	5.9474	2.9615	-0.27448	-1.5853	-0.074999	4.805	0.37594	-3.5258	2.1768	0.90301	0.26682	1.3117	-1.6475	1.2346	-6.1491	5.3286	0.85596	0.74305	5.7507	-10.125	3.4132	1.1825	-0.46656	0.1154
AMNH-17338	-28.422	25.438	-9.2846	-21.199	-15.351	-3.656	22.518	-18.197	-10.005	-5.7229	-11.612	8.8244	-6.8545	4.6135	3.5891	-5.7494	1.3378	4.5149	-1.1595	-5.1641	-2.3738	3.2478	-0.6226	-1.5663	6.6247	0.20042	-2.1427	3.82	0.45692	2.325	1.2876	-1.2288	1.1283	-0.86979	-0.69834	0.80876	-4.6409	-5.2517	0.79423	0.068873	-3.4028	1.7957	-1.2124	-0.74395	7.1399	-2.6558	-2.7193	-5.705	-0.2401
AMNH-18041	-32.483	22.246	-9.8731	-20.122	-15.217	-12.88	13.188	-21.054	-10.697	-7.2492	-10.683	7.414	-4.3677	3.009	3.048	-1.5463	-5.3474	-0.84506	-2.685	-2.3064	-0.62731	3.0264	0.22182	-0.31004	2.8231	0.085923	0.57651	4.1505	4.0853	-2.1668	-2.1851	0.12069	-1.2138	1.0568	1.3542	-0.4689	-1.3489	0.79598	1.9785	0.40104	0.66784	-0.78022	0.23218	-0.94189	0.96774	-2.6627	-0.36976	2.9007	0.88225
AMNH-245092	-29.19	22.144	-6.1173	-15.455	-11.848	-9.1993	11.265	-23.293	-7.6593	-2.4197	-4.5075	6.2412	-6.5642	-1.4807	2.1947	1.1318	-3.8236	-1.8424	-0.96544	-1.3036	0.63852	5.9966	1.9299	-3.0716	1.5145	0.10828	1.0506	3.3813	3.4522	-2.4705	-0.77376	2.5982	2.1833	3.6156	3.2078	0.87983	0.18994	0.081719	2.0106	0.54725	1.5251	-1.2221	1.1559	-0.60397	2.6082	-2.6819	-2.5765	1.7837	2.3795
USNM-084382	-32.295	21.409	-12.455	-20.933	-18.724	-13.99	12.418	-21.894	-11.577	-11.508	-11.844	11.004	-0.23716	4.4555	2.2497	-6.0495	-6.5739	1.9927	-4.2239	-1.109	0.13322	2.9641	2.2679	0.035426	1.9829	-0.20097	-0.45589	2.7694	3.3606	-5.5274	0.26496	0.82727	-0.65571	2.6632	0.14471	-0.58902	1.8736	3.5108	-1.5521	0.82659	2.8044	0.30274	-1.402	-0.78645	-2.6563	-0.37237	4.797	3.9857	0.63364
USNM-084383	-35	18.295	-11.549	-20.516	-14.319	-7.2198	9.9631	-21.538	-12.987	-6.4213	-9.4057	8.8932	-10.712	6.5447	2.1031	-5.0526	-5.9072	0.7094	-1.3158	-3.2764	-8.0105	6.2072	2.4687	-4.4909	3.4713	2.8649	-1.6195	-0.81657	-0.38337	-2.0197	4.9631	0.34414	-1.3462	4.867	1.1753	0.7382	4.0416	0.68349	-1.3549	-0.34968	2.4791	2.2998	1.3041	2.2034	-8.1013	4.9394	1.9019	0.81534	-0.023576
CGM	0.81778	-28.181	-0.71006	-0.40041	3.6814	9.2837	0.45049	-1.7603	-5.0323	0.81776	3.6003	-10.982	-7.4482	2.9737	-0.67325	-0.47882	-6.5156	-11.521	2.0303	-2.752	-1.0073	5.0164	-1.0744	3.3103	-5.3141	11.761	2.1781	-1.8911	-5.3319	2.2194	-3.3355	-0.17282	4.0156	-3.3824	-2.0736	-1.106	4.4012	3.4601	-2.093	-8.7565	2.7332	-2.8556	3.4935	-2.3718	-2.2397	-3.4286	3.2283	-2.5219	-0.54499
DPC	-11.885	-35.897	-20.539	1.7257	14.075	12.43	-2.4565	9.0984	6.0956	-9.51	-9.1268	7.441	0.83345	1.7321	6.4649	4.4106	2.9958	-0.52787	2.7482	-4.2246	-0.33975	1.3744	-3.6551	-2.1137	4.8339	7.7703	0.29373	-8.7287	-4.1186	-1.0933	4.1177	-1.3776	-4.0057	-7.9665	-0.44682	3.2061	1.1458	-4.6878	-3.2991	4.4931	1.969	7.2302	-3.4567	-5.1215	3.6486	0.43639	3.6932	-0.67451	-2.7946
KNM KO 101	-14.262	-29.556	-28.673	-5.3749	8.7129	1.9234	-1.6015	-2.0112	-0.24685	2.0712	-4.0175	6.2919	1.9427	-6.071	11.135	0.55702	0.98308	-3.924	1.696	-0.88779	5.0415	-2.2628	-0.88639	-4.7288	-3.5091	5.1559	5.5029	-3.2683	-1.9686	4.1883	5.7906	-1.934	-0.98138	-3.5223	1.9202	-2.1494	2.8018	-3.4371	0.90902	-0.73595	3.9787	-2.7328	-1.1061	-4.5155	5.4097	-1.4041	-1.58	-6.7803	1.5737
KNM SO 508	-18.185	-28.207	-31.334	-3.8512	8.9823	5.6848	-3.5043	-0.50821	2.9899	-0.37607	-1.9437	5.1172	-0.010986	-5.436	4.9959	0.91817	-1.209	-1.6501	2.4549	2.7984	2.556	-3.4372	-0.43407	-5.0779	-0.31795	4.2743	1.6022	-2.4973	-2.7324	0.89417	4.561	0.94596	0.35226	-0.16453	0.51575	-0.10825	1.3306	-0.34427	-1.7722	-0.36827	3.1363	0.010589	-0.5587	-4.319	3.7275	0.46461	0.46332	-4.3283	1.7528
KNM CA 2195	-15.566	-34.72	-31.101	0.012992	15	8.2412	-4.6548	-2.7468	5.2116	-3.4921	-2.6708	3.0782	-4.1509	-4.4311	4.4416	4.379	-1.2601	-3.8228	-1.0658	5.1537	0.32864	0.1025	-2.1564	-2.5066	1.0262	4.6429	-0.66424	-4.5741	-3.273	1.4043	4.1001	0.92285	0.48139	0.56798	2.3296	1.3385	0.03916	-2.0706	-3.5345	1.7035	2.5403	3.0209	-3.007	-2.6205	3.8725	-0.15076	3.681	-1.137	0.30473
AMNH-119810	-2.7648	-7.4957	36.157	-4.4306	20.774	18.773	-12.253	-22.633	-2.4464	-0.86601	-5.4141	-4.0045	10.658	-4.5557	7.997	-8.5139	-0.23275	-9.6858	-1.4236	-6.8072	6.3186	-6.7715	6.3732	-7.1464	1.5728	2.7104	-4.6947	-4.7809	1.5191	-0.30651	-2.7152	-0.27651	-1.771	-2.239	-3.1562	-0.85177	-0.39525	1.4267	-0.84542	-0.4269	-0.084957	-0.8057	2.0098	2.1649	-0.052003	-0.60183	2.2363	1.9796	-1.4002
AMNH-187359	-11.094	0.8089	28.141	-4.4545	23.398	20.719	-10.682	-19.721	0.31718	4.2852	-6.2268	-5.7166	0.90505	-4.8947	1.1354	-2.4383	4.1995	-2.7072	-4.7668	-0.35511	-2.8942	0.17273	0.78793	-0.21173	4.529	-4.0377	-7.3955	1.602	-0.22103	1.3423	-7.506	0.28805	-0.02644	0.7179	2.7682	-1.5953	0.74821	-2.1345	3.1757	1.0807	-4.5464	-4.638	-1.0347	-1.8672	-3.111	-2.1411	-0.10665	-3.8833	1.1303
AMNH-187360	-10.072	6.0595	31.497	-3.3345	22.413	23.003	-10.564	-14.86	4.0213	5.6107	-4.1109	-2.1726	2.6037	-2.3316	-0.87654	-2.4319	4.3906	1.7896	-2.7712	2.6949	-2.9472	3.2277	-0.20597	1.4277	5.7856	-4.0938	-3.6241	6.1672	-1.5608	-0.55349	-6.2967	-0.09067	1.417	0.43415	3.3732	-1.9516	0.15444	0.4608	2.2281	1.2853	-6.5189	0.0018568	-0.87493	-4.3095	-2.6041	-0.17266	1.0224	-3.9059	0.15006
AMNH-187362	-10.452	3.0763	30.621	2.3429	23.583	23.214	-11.602	-17.469	3.8335	2.5361	-3.3482	-2.3817	1.6624	-3.1222	0.33541	-1.1353	2.5093	3.5995	-2.0785	2.0215	-3.93	2.8278	2.0898	2.7019	2.7357	-3.2469	-5.7596	3.8268	0.11042	-1.4117	-4.9072	1.5832	1.5025	-0.0046894	2.1561	-0.95291	1.7088	0.65903	1.5962	0.29535	-6.442	-0.31679	-0.21533	-5.3741	-1.7244	-2.0324	2.1363	-4.1307	1.3788
AMNH-236348	-4.5173	14.624	44.542	1.1765	12.583	9.272	-11.865	-14.426	9.2301	0.16357	-23.232	28.089	21.781	9.8029	-10.533	6.8761	-5.0118	39.826	-4.0453	20.897	4.0145	13.321	1.0593	-4.8561	-18.84	14.935	-7.3724	-1.4277	-3.5294	9.6974	7.1202	-2.2126	1.9781	1.3045	1.8304	-1.3832	-1.6641	-3.1277	-3.2831	-4.344	0.090504	-2.9212	1.4377	3.9685	-0.63904	-0.035101	-1.1752	1.767	-0.36116
AMNH-239438	-3.5811	-12.297	30.705	-2.8617	20.927	15.35	-11.054	-23.354	-0.60715	1.1872	-4.7255	-5.1974	8.9446	-1.4087	3.9818	-8.9503	2.5194	-6.9208	-7.5845	-4.4694	1.0889	-6.5897	5.1209	-5.0114	4.8205	-1.4343	-6.7424	-5.6729	-0.25524	1.8689	-3.5767	1.7785	1.0362	0.28647	-1.1443	0.61706	-0.73853	-1.7407	-1.8685	0.88552	2.4398	-0.3389	-1.6185	1.8728	-2.4827	-1.2882	1.2046	-0.12873	1.2928
AMNH-241122	-6.3583	-2.1378	34.753	-0.26596	19.109	18.473	-16.467	-21.28	3.2086	0.72504	-5.1347	-1.5338	8.9987	-4.8254	4.0006	-7.5662	1.7815	-7.6602	-5.1948	-6.664	6.3746	-4.3591	4.5416	-6.3027	2.4725	2.5001	-5.8489	-6.5502	4.5528	-0.84817	-3.1948	4.5135	0.7485	3.5857	-3.6965	0.035073	0.23495	-0.55219	-0.3979	2.2821	2.0637	-0.19424	2.4647	4.0849	2.339	1.5753	-1.8874	2.5302	-1.7861
AMNH-241124	-2.3884	-1.2652	38.483	-0.15759	19.686	22.512	-14.488	-21.433	1.7701	-0.3212	-5.6793	-1.1996	8.0884	-8.0925	6.5786	-8.1149	3.7695	-10.574	-0.64253	-9.7299	9.0326	-6.465	5.3268	-9.5496	1.9344	5.6227	-4.8303	-7.5569	2.4081	-0.38961	-1.4167	5.2425	-0.93377	1.2881	-5.126	-1.1504	-0.34464	-2.511	-0.32333	1.1757	1.3267	1.0737	3.3341	5.9517	2.3089	2.7085	-3.0969	3.0615	-2.5399
AMNH-207949	-9.0978	6.7484	43.701	-4.6447	18.086	15.358	-11.386	-0.31198	2.2719	3.8294	-11.645	6.2597	9.2086	8.2849	0.43805	-0.3398	-1.2359	10.723	5.3503	1.8091	-1.4005	-0.79177	-4.8743	1.3951	3.0141	0.99482	4.032	4.9424	-4.1647	4.0167	-6.2342	-4.8468	-7.7351	-7.1645	-1.2257	0.50817	-4.8022	1.7962	2.0329	-2.7901	1.8749	0.26383	0.029306	-7.0558	-6.6469	-1.0666	0.65332	-0.36585	2.1157
AMNH-212954	-20.183	17.865	16.513	1.1039	8.95	-7.872	1.3172	19.217	-12.049	14.337	-5.91	9.7826	-3.4742	-14.947	-1.8624	-17.483	2.4435	-6.3712	-4.4597	9.0613	1.9189	5.7167	-19.095	5.1924	-0.80813	1.7504	-2.9616	2.7639	-5.1154	-0.5556	-2.6547	8.2586	-4.3144	-0.1774	-4.9836	2.0252	3.207	-0.54916	3.0356	1.013	0.71549	1.8441	-0.4933	1.3873	-0.89835	-0.61118	2.3751	1.2705	1.6077
MCZ-38316	-18.403	12.553	20.157	25.27	9.2241	-14.653	-5.0808	9.546	-4.8178	1.0452	-4.648	7.4284	-10.079	-10.815	4.3331	11.258	-0.14848	-6.4221	6.1697	-0.3108	0.2984	4.7944	14.535	-2.9995	-4.277	2.1177	-1.4866	8.327	3.2911	-2.1256	-2.7491	-0.40723	-2.4894	-2.3445	-2.1592	1.2926	2.1407	-1.2757	-0.60964	-0.76972	3.0294	-0.31822	-8.5217	0.022122	-5.5631	5.3323	-0.6591	-2.4147	-3.0979
USNM-377375	-19.1	8.5334	15.442	11.577	7.9706	-11.89	0.78155	16.13	-9.1185	6.6474	-7.0989	6.8509	-3.9212	-14.698	3.5175	-13.682	0.08592	-5.2001	-9.2927	3.9744	1.7966	2.1848	-11.979	4.8828	-4.8651	-0.11495	-1.7052	-1.0479	-1.5797	-0.39693	1.5941	5.0457	-0.72476	0.92294	-3.1499	0.046565	4.6624	-2.5786	1.2757	-1.8359	0.085318	-0.15429	-0.91271	2.1761	3.1699	-0.98813	1.4739	-1.0235	1.459
USNM-511930	-23.175	20.21	17.897	0.54132	0.8112	-16.133	0.71975	26.844	-8.3327	10.695	-12.834	13.843	1.8574	-10.946	-1.3437	-17.333	3.9199	-3.7971	-7.3216	6.9281	2.84	1.5744	-19.6	6.9775	2.0321	0.66852	-0.58602	3.6215	-3.6786	-1.1157	-1.717	8.9731	-4.6401	1.5503	-8.3206	1.0114	2.0773	-0.063084	3.6186	1.1246	0.13458	2.2427	0.51974	4.0712	-2.0065	-2.039	0.72308	0.91486	-0.7389
AMNH-150062	-16.265	2.0388	26.027	-4.114	13.3	9.9092	-19.343	-12.024	0.97277	1.8311	-1.6034	0.32427	4.2123	1.8565	0.052589	-1.8459	-1.7106	-0.86909	0.1369	2.9707	-6.9446	-2.519	-2.4461	8.1178	1.3637	-2.8262	11.085	5.607	3.5628	-6.7652	9.2045	-3.6463	2.1685	1.3825	0.21823	1.2241	1.0994	5.8701	0.01597	1.4825	-0.060457	3.604	-2.1443	-1.4251	5.5145	-0.14972	2.5419	3.832	-2.0896
AMNH-165931	-15.911	1.6699	26.653	-1.5536	14.384	12.833	-12.018	-9.2144	1.4232	-0.63037	-3.878	-1.134	-0.18547	4.0026	0.87631	1.2622	-1.2862	0.82805	0.0085332	1.0134	-6.7048	-5.0243	-2.9381	4.5148	0.57511	-4.0368	5.1214	4.7955	2.5857	-3.3799	3.8414	-2.6762	0.35095	-0.10015	0.16473	1.4845	-0.37162	2.961	-0.66009	-0.63365	-0.26103	1.9482	-0.6313	-1.6514	2.6303	-0.19288	0.40695	0.55606	-0.62409
AMNH-217303	-12.338	-2.0971	31.434	-1.0444	19.529	16.895	-9.1115	-8.1461	4.456	-1.4913	-8.793	-1.7041	3.4017	3.6414	0.0022077	-2.3822	-3.3812	2.7761	-1.5585	-0.7264	-5.3549	-2.8314	-4.7017	1.6964	2.617	-3.4304	1.8705	4.5544	-2.6582	-0.12557	0.94296	-4.363	-0.82221	-0.92441	-0.69682	-1.2336	0.49206	2.5291	-0.31139	-1.3906	-1.2959	1.3205	-0.45049	-4.4557	-0.17311	1.4937	-0.55347	-2.0677	2.7888
AMNH-240827	-15.915	1.5748	30.612	-3.9607	15.998	12.515	-21.343	-15.393	-1.6689	3.4519	-1.4546	-2.7661	-2.603	-0.52949	3.6737	1.4268	1.8644	-2.508	0.54249	2.5391	-6.7649	-2.1817	-2.877	8.1337	-0.69044	-4.9859	11.663	6.2327	2.5294	-5.4963	10.933	-3.3657	3.2085	-0.30562	1.7297	0.38531	-1.3938	3.2166	1.9522	1.0768	-0.17104	3.973	-5.6019	-0.78077	7.0382	1.8976	-1.9225	2.1474	-1.2955
AMNH-101508	-21.633	18.341	15.401	-1.2089	6.2406	6.3647	-10.162	-5.3253	2.2855	2.7755	0.79346	0.136	-2.4123	-0.58211	1.148	1.7471	4.6485	6.1818	7.157	3.3615	-8.1632	-4.9196	-4.6015	7.7215	0.76602	-1.3672	12.478	3.2293	1.5151	-6.1045	-1.486	0.33722	0.44469	-4.4483	-2.6607	0.74026	-2.0224	-2.8165	-2.67	-0.63838	3.4001	-0.46749	2.7166	4.0012	-1.7117	-1.5255	-1.8329	0.66902	-0.078717
AMNH-101782	-20.626	7.2321	14.055	0.13096	8.2979	5.9294	-11.671	-8.2641	2.8988	4.2278	2.4757	-3.7525	-4.9753	1.0335	0.69441	2.0941	1.9239	1.1547	2.1437	1.8205	-6.3406	-6.6918	-1.9783	4.7387	0.50692	-2.9917	12.155	2.1668	0.78425	-0.76622	2.8654	0.37979	1.58	0.48324	0.16969	1.2186	0.13726	-2.1487	-0.93674	-3.4527	4.5089	-0.59184	0.20837	4.2548	-0.65459	-1.4314	-0.5093	-1.3929	1.0425
AMNH-102845	-20.865	10.83	17.081	4.4519	5.1428	4.7415	-9.0109	-10.243	1.922	-1.3339	-3.3856	3.4727	-2.1645	6.0972	2.5858	2.5447	2.9608	2.0867	2.232	-1.9482	-4.0659	-7.711	-1.1788	4.5974	-2.2904	-1.017	15.072	-1.0488	2.0405	-2.2282	4.0587	1.3612	1.3922	-1.102	-0.83542	4.6901	3.7093	-0.0024712	-0.35371	-0.99998	8.2214	-1.2468	0.64953	3.2443	-0.31207	-0.082296	2.0566	-0.44863	1.2524
AMNH-106650	-24.013	10.552	6.501	-2.6178	6.1877	2.061	-6.6674	-6.7766	0.51236	7.3542	1.8775	-2.4623	-7.2522	2.0106	-3.8448	2.7705	0.76334	2.9293	0.61645	3.1536	-5.8624	-3.5379	-0.57363	3.1146	-0.014474	-1.8962	8.2418	0.50347	-1.5814	2.378	0.9675	0.97133	1.3193	3.7	4.1774	0.35233	4.097	-4.1584	-0.19736	0.12096	2.3836	-3.9033	1.2194	1.4866	-1.9665	-0.20312	-0.63366	-2.7316	1.6489
AMNH-106653	-24.631	4.9778	-0.83262	-0.33144	4.3483	5.1035	0.049492	-4.0299	-0.12519	1.0227	0.66534	-3.9419	-11.696	3.1082	-2.6524	1.5123	-1.1154	1.1056	-2.6981	0.33038	-4.2616	-2.5883	-0.83327	2.3157	-2.866	-2.433	4.4008	-2.5697	-4.0958	4.381	1.1733	3.6956	0.058214	3.4834	2.8105	-0.026913	6.6924	-2.2416	-1.1747	-0.34333	0.047577	-2.6648	0.60027	-0.93178	-1.7543	0.066411	0.97289	-1.8796	0.75772
AMNH-164442	-15.216	8.1836	2.9636	22.278	11.81	9.4223	10.678	-1.0751	9.2872	0.48098	5.8743	1.9176	-11.92	1.6706	-8.6085	-1.5839	3.679	3.9663	1.563	0.56805	4.3966	1.4407	3.6272	0.90087	0.75908	-0.882	-1.1071	-2.3768	1.5046	-2.5422	5.4782	2.8437	0.29839	3.9361	0.56742	2.6817	4.3068	-2.4267	0.027317	4.4862	0.45725	0.66979	0.82221	0.55932	0.65487	0.082949	-0.53317	-2.7255	-2.2224
AMNH-183827	-19.335	3.1359	3.8975	18.383	10.037	5.356	3.5169	2.4152	4.8926	0.11608	5.1768	-0.38754	-11.337	3.3838	-6.0227	0.43252	0.9561	5.3146	0.67658	0.57976	-2.5534	1.5971	1.8975	3.0219	1.3659	-1.0832	-1.1625	-5.4364	0.030024	-1.3536	3.8908	2.4511	1.5035	3.01	-2.1143	2.2257	3.4225	-4.194	-0.52081	3.2116	-0.43429	0.74363	3.1685	1.9777	0.053571	0.10862	-0.68575	-3.6712	-4.252
AMNH-87279	-20.407	2.4607	4.415	10.393	9.5681	5.1939	6.7685	8.6746	1.4231	-0.58661	-1.5133	-3.8824	-11.33	8.3034	-5.653	-0.10696	1.5394	2.272	1.4698	-1.6781	-4.5193	-0.58618	-2.2123	4.1252	2.7092	0.64946	-0.83807	-2.7548	-4.1599	1.4826	0.41054	-0.087864	-1.6408	2.4011	-1.2688	-1.3515	2.0417	-5.4854	-0.60173	1.7629	0.83693	0.98026	2.23	1.8594	-1.0746	0.12896	-0.67995	-4.2874	-5.1059
SBU-Nc-01	-17.446	-3.5475	3.0427	3.3047	7.1512	2.5553	1.5012	1.2108	1.198	1.845	1.0864	-3.5491	-9.3508	5.6262	-7.5954	-0.024607	-0.42372	1.6451	-2.8303	-0.3663	-2.0673	-0.4154	-1.7454	1.4585	1.6057	-1.6751	0.96468	-3.7623	-3.2417	0.61304	1.7418	1.1281	3.3265	4.676	2.4652	0.10395	1.8331	-1.6231	1.5435	0.64923	3.0768	-1.8647	-0.040188	0.79853	-0.07442	0.067994	1.1616	-2.4982	-0.67734
USNM 9545	17.874	-7.6947	2.7146	6.8163	-9.0113	6.5095	-3.2224	3.4202	-6.8267	4.9259	3.0649	-2.1467	0.47014	-2.1681	4.4233	3.1739	1.1587	4.1229	-3.7591	-2.1162	1.5736	0.37666	3.3661	13.362	5.0943	10.066	0.16515	-9.558	3.9496	-3.1466	0.69942	-2.1116	-6.1769	6.1098	-1.1877	4.1223	-0.37404	1.5248	4.1676	-6.5535	1.1853	-0.058054	1.3233	-2.8699	-1.5575	-3.0927	-0.4239	-2.1898	1.0994
AMNH-241117	-12.937	8.2549	-0.49296	17.506	10.384	5.9286	26.891	2.2817	12.542	-2.9123	2.046	0.97622	-7.5612	8.7828	-11.949	-9.8246	4.4352	6.7711	-0.16381	2.0044	11.088	-6.3562	0.16916	-0.026455	3.8365	-3.2682	0.28973	-1.1005	4.7946	-4.7947	-0.34311	-3.3089	-3.1136	0.33033	-0.65217	2.2454	-6.1783	1.9698	2.8012	2.0895	5.729	-3.601	0.4927	-0.83407	-3.3691	-3.8484	-6.0178	-0.63897	-4.6494
AMNH-269851	-15.313	5.8337	-2.9577	22.374	12.998	12.281	23.237	0.11972	9.2026	-5.165	1.7574	-1.4121	-12.819	7.9522	-8.8375	-7.445	6.2058	2.1447	3.5012	1.6579	4.6952	-3.3412	1.7164	1.7935	0.88262	2.2624	0.81216	-1.3902	-0.14744	-3.4801	-0.16045	-0.95427	-2.9722	-0.43449	0.11017	-0.96099	-1.9488	-0.24022	-0.99125	1.5834	0.30765	-0.97686	-0.50023	-0.033089	-0.84115	-1.7648	-0.10217	-0.11443	-1.6775
AMNH-269860	-16.2	-0.16603	-4.9434	14.63	13.225	11.281	21.002	-6.1002	3.719	-2.0395	5.9805	-5.2867	-14.946	9.1256	-12.125	-11.1	6.0126	-1.1959	2.2532	7.0722	6.9245	-5.1133	2.7088	0.27256	-4.5275	1.2678	-3.2034	2.516	1.2615	0.45453	2.9034	-2.6997	-5.6104	-1.7438	0.67527	-3.5471	0.53919	1.0395	1.5549	-0.77213	-2.9781	2.3293	-3.4145	0.16429	-0.52546	1.8331	2.4838	4.8631	3.6695
AMNH-269860	-13.499	-2.8532	-3.8955	15.234	14.61	14.662	23.912	-7.3134	4.379	-0.1108	6.7255	-4.8729	-15.75	8.0099	-12.551	-14.202	5.4614	-3.7005	0.92791	6.2944	8.1877	-3.4984	3.47	-4.0148	-5.3751	0.09933	-3.8884	2.6804	-0.21118	2.3554	6.9676	-2.5912	-4.1654	0.87125	3.6289	-3.2613	3.2672	1.9487	3.5561	-2.199	-2.7123	2.6908	-3.7116	-0.60454	1.3561	3.2143	3.4079	3.7779	6.363
AMNH-269907	-15.782	7.9032	-9.317	16.598	8.8428	6.0701	23.782	-3.5127	8.591	-1.4294	8.1978	-4.0114	-6.873	1.3392	-8.4606	-11.132	2.9789	1.5627	3.7284	4.0483	10.203	-9.0143	0.76409	-0.63931	0.86238	2.2761	2.5223	3.4153	4.3028	-2.59	-0.007502	-3.2213	-2.3003	-1.3206	0.69447	0.48547	-1.6993	1.9143	-0.56429	-3.0173	2.557	-4.0834	2.5593	-1.6985	-1.568	-4.6783	-2.2571	-1.9776	-1.5465
AMNH-31252	-14.941	2.2374	-6.0613	22.328	13.55	13.894	26.218	-2.7195	9.626	-5.8151	5.5121	-3.8117	-11.181	8.7531	-10.702	-11.484	4.0553	2.9128	2.9382	4.1372	7.7453	-4.3023	2.2812	1.2239	-1.2021	1.6485	-2.3054	1.1868	2.1537	-1.1798	1.5884	-3.9997	-2.4496	-1.3509	-4.2058	-2.7337	-1.7348	0.38512	-0.57165	-0.69992	-2.2376	1.7448	-0.4417	0.68475	0.83369	2.5002	0.98129	2.2609	-1.087
CCM 71-8	50.464	16.964	-2.8196	-5.0446	16.008	9.5713	-3.832	4.6462	-8.4771	-19.777	14.366	12.058	-2.28	-0.079436	-4.4478	-1.9721	1.4911	-2.0196	5.1963	1.4221	-1.9392	6.7108	-1.4325	4.0532	8.4594	-1.4586	-0.28317	-1.2808	0.37289	2.1554	-6.3325	-6.3971	0.70137	-3.1629	-0.22789	1.2982	5.6234	-6.7709	2.9717	-1.8271	0.5375	-5.6274	-0.1061	-0.95523	2.0038	4.4877	-2.8206	5.8412	4.7536
CCM 71-6	44.532	14.791	-3.5758	-5.1955	11.785	3.4653	-11.039	4.5912	-9.6328	-24.109	12.965	12.744	1.4126	-0.51247	-3.3887	-0.52135	-2.0399	-1.6773	3.9958	3.2945	-1.4125	0.5491	-3.1642	5.1232	2.5137	0.041733	-1.2356	-0.10697	3.3744	-1.3284	-4.3367	-2.967	-2.1849	-2.1142	-1.0916	-0.75875	1.884	0.21978	0.070064	-1.2374	0.73627	-1.5558	1.3632	-0.59307	-0.4973	0.52994	-0.42107	2.9626	-0.87829
CCM 73-31	48.862	13.265	-1.6145	-1.6751	14.543	13.015	-10.781	-2.8791	-10.834	-20.873	20.75	13.785	-6.5429	-4.497	-0.67499	-1.8913	3.2619	-3.8239	4.2539	1.3852	0.098969	12.312	2.6391	4.3947	2.1311	-2.2603	2.3236	-2.698	2.871	2.7092	0.11041	-6.0752	2.9586	-2.4292	-0.28859	1.7939	6.4464	-10.066	3.6152	0.020061	-2.8019	-5.4021	-1.7633	2.724	5.5883	6.9789	-2.6307	8.1938	7.4159
na (Chronolestes)	18.875	-30.802	14.681	-14.083	-17.965	-4.7076	3.4268	-3.9241	-3.118	8.048	7.4558	-0.23705	0.48522	-11.937	3.8977	-3.9989	0.50174	-1.563	10.194	-1.0141	0.94335	-7.9115	-2.5966	-2.4861	-8.6879	4.2462	4.0131	2.2312	1.9081	4.9501	2.4177	0.15905	-1.7677	1.8068	4.508	-1.2484	-3.0446	-1.9437	8.0315	5.0489	-4.5454	-3.2867	2.0087	-2.0396	-8.0859	-1.1499	6.3656	0.086875	4.7226
UALVP db194	25.443	-41.062	13.999	0.76127	-10.177	0.59419	14.772	-1.7188	4.4473	-4.8677	1.9223	1.2385	1.0264	-9.68	2.733	-5.1424	-7.8071	6.3772	5.6065	-0.94683	-7.4401	-2.3456	1.5058	-0.82112	-2.281	-3.0682	-2.2667	-3.0626	-0.14401	-1.7245	-2.1999	3.5575	3.7978	-3.6224	-1.7003	-2.0095	0.31451	-0.81792	3.8724	-6.5232	4.2482	4.79	-5.3624	-6.2864	-1.9877	-6.5764	-3.6592	6.0719	-2.3886
UALVP 21008	23.999	-40.376	14.811	2.4767	-8.5895	5.9409	14.348	1.9095	9.9681	-4.7404	3.0182	1.2026	-2.6543	-15.607	4.199	-4.9838	-13.32	10.32	9.4709	-3.5232	-6.9741	0.51884	0.96628	-3.075	-3.0532	-4.7225	-5.2609	-4.2934	-2.1288	-5.1346	2.8497	5.1617	6.5383	0.12833	-3.1844	-4.2608	2.0047	0.11949	5.4339	-9.299	2.8684	5.7982	-2.912	-6.5679	-0.14902	-4.1832	-8.3846	6.3766	-2.3059
YPM-PU 14270	20.872	-2.6173	12.88	-4.2255	-12.287	5.1937	-12.026	4.982	-16.232	9.2899	3.137	-0.51654	-2.0872	-4.7346	5.228	7.1397	9.1846	-0.68247	0.9763	-1.0398	4.1809	3.3617	4.3542	14.757	4.5366	16.927	0.62667	-14.294	3.4281	-4.5492	3.54	-5.3354	-13.045	7.9249	4.9181	3.5813	-4.6329	1.7484	8.5965	-1.4568	-5.9202	0.021237	-1.4629	-3.07	0.76255	-2.4146	-6.4191	0.071375	-1.2036
UALVP 43232	17.959	-34.586	10.522	1.4707	-10.597	1.8494	10.964	-2.4074	5.753	0.5899	6.1864	-3.6106	-3.6694	-9.3481	5.8699	-4.6895	-10.197	5.6843	0.91658	0.19046	-1.2922	-1.3475	-0.22168	0.61855	-7.6528	-4.7	-0.46508	2.0956	3.4494	3.1293	-1.8247	0.63964	2.3572	3.1059	-1.3958	-2.629	-3.3435	0.36632	2.7978	0.94685	-0.78071	1.1843	-0.31995	3.5359	2.7117	2.9902	1.3383	-1.1793	-2.6232
UALVP 43276	22.626	-30.202	9.4755	2.1354	-9.1453	7.2356	17.986	-5.2311	3.1548	-2.8486	3.3987	0.80901	-1.9101	-12.747	5.5313	-5.1447	-2.1081	8.861	6.4203	-3.3085	-5.7457	1.6639	-0.79078	5.4291	-3.0563	-1.286	0.46671	-2.0353	-0.80063	-1.1359	-1.9498	-0.67675	-0.099276	-1.0833	0.25429	0.36371	1.602	-0.22635	-3.83	4.8618	-1.7385	-4.5821	-1.0781	3.6131	2.5791	5.0485	2.8592	-0.49964	-2.6034
AMNH 35469	20.468	-36.031	12.9	-1.8919	-9.2969	6.9233	16.214	-2.0835	4.2738	0.76067	3.3232	-1.5056	-6.2087	-7.6086	6.1283	-3.1826	-3.2747	4.6619	2.5943	-2.7032	-6.3059	2.3959	-0.74724	2.1725	-4.3729	-4.6442	-0.36013	0.082164	0.19427	3.0264	-0.068123	-1.4943	2.3187	-0.84984	0.25228	-0.44713	-1.6892	-1.6812	2.3787	1.3266	-2.5834	-1.9269	-0.4792	3.3725	0.52269	0.52187	-0.050332	-2.406	-3.3355
AMNH 35462	20.884	-36.244	11.926	0.50993	-9.5689	7.0274	16.605	-2.8124	3.5277	-3.356	0.4663	-0.4094	-4.8933	-8.3294	9.977	-5.0796	-3.3951	3.3241	4.2152	-6.5522	-5.2058	1.039	-1.3092	2.5836	-7.885	-1.4704	1.3206	-2.0345	-1.3802	0.91057	0.065569	0.96958	3.0816	-2.8674	-2.7277	-4.2251	-0.41607	-1.3361	4.1923	-2.4816	-1.6672	0.60684	-3.1742	0.0082611	-0.98906	-1.2262	0.099851	2.3507	-4.6028
UMINN 1504	48.347	11.903	-2.1074	-7.3696	11.035	11.446	-4.4435	4.2048	-11.032	-21.626	12.846	16.335	2.7951	-0.65119	2.4118	-6.5639	0.20668	-6.0532	-0.098784	0.25701	6.3733	7.1819	1.5387	1.653	0.3317	-8.4141	3.1844	2.3302	0.51345	5.8851	0.44861	-1.6141	0.49358	4.2386	1.8255	-5.1387	0.25412	0.43231	-1.546	-1.3242	0.33586	1.4014	3.4773	-1.8577	-2.9473	-6.0108	3.5928	-4.1822	-2.6903
UCMP 107406	47.508	5.6457	-2.034	-7.4356	11.147	1.1418	-7.9686	5.8198	-9.3233	-20.453	10.209	12.047	1.938	2.0198	0.38162	-4.7555	-7.3498	-4.2983	-0.867	0.42674	2.0804	-3.1271	-2.2105	-0.0037688	1.1488	-4.429	1.9048	-1.6213	-2.284	5.7398	1.5639	-3.2843	-3.4045	1.8999	1.2284	-3.4325	1.7471	-0.49343	1.6798	-2.9992	4.5801	-1.5839	-1.278	-2.6968	-2.8372	-1.1276	-0.23692	0.0062618	1.159
UM 90198	46.323	16.288	3.4963	-6.1328	3.9964	6.6942	-13.264	9.4733	-11.452	-23.768	13.779	19.799	3.6829	2.5376	-1.1916	-1.0077	0.1188	-4.3848	4.621	-0.005788	5.9187	0.20311	-0.80263	-0.91835	-1.488	-4.9816	3.3363	2.1202	3.7204	6.7048	3.1485	-0.61385	-3.2822	2.0867	-0.010277	-4.0248	-3.529	1.3539	-4.5229	-0.79589	0.55571	7.6526	4.0355	2.4485	-2.8395	-4.8582	2.3663	-4.0517	-5.8788
UM 90197	46.852	16.531	0.087992	-0.21082	6.4137	6.0175	-10.037	7.1756	-6.3491	-24.904	12.27	18.466	6.1325	-1.2176	-2.3451	-1.6994	-1.443	-0.92047	-1.8675	-1.4106	6.966	2.6704	0.48799	1.5604	-0.2536	-7.5018	1.5394	-0.23495	6.1177	3.6892	1.9708	0.2729	0.3015	4.1276	1.2082	-2.138	-1.2074	0.62394	-1.5815	1.298	1.5091	6.3177	2.5855	0.88419	-0.70901	-2.3783	1.9069	-3.8122	-4.0479
UALVP 29357	14.744	-31.858	14.045	-9.8686	-19.845	-10.225	-0.54416	-6.031	1.5872	3.4361	4.4513	2.5767	-4.582	-3.5324	3.3841	-2.4234	5.7664	0.38021	5.5978	-3.4114	-0.057741	-6.0769	-2.5205	1.5184	-6.7699	1.9307	2.0361	-0.48843	6.1044	5.2741	2.2357	-1.7689	1.6055	0.31377	0.64638	1.6122	0.27743	-4.1066	5.5843	7.1456	-4.8824	-0.76103	2.7361	-0.61221	-3.8689	0.51409	4.7395	-3.3218	0.40797
UALVP 39498	18.532	-35.086	17.945	-7.3612	-14.306	-1.9007	4.2958	-3.7437	4.4764	2.3305	4.5935	1.4609	-4.3978	-6.5123	2.3517	-1.3602	-0.39812	2.1465	5.6912	-1.7821	-2.3714	-0.34115	-1.0287	-0.46082	-7.0184	-0.19584	0.85827	0.93324	3.7481	0.96182	2.8396	-1.7939	3.4726	0.7783	0.041953	0.72062	-2.2229	-1.4495	6.103	5.7254	-6.1025	-0.3621	3.5706	0.97737	-2.8178	1.0764	3.3459	-1.2519	-1.207
AMNH-102703	18.889	-59.207	32.971	-15.654	-24.275	-34.317	-20.393	-2.1751	25.955	-8.9689	-5.9403	7.3757	-15.477	15.303	-4.0317	-0.50775	17.905	-10.033	-7.4213	-0.44911	2.0458	5.2434	-1.6987	0.20286	4.5322	-0.77285	-6.077	6.8267	-3.4691	2.2154	-0.068681	0.70073	-3.7499	-0.17497	5.9829	2.942	2.0006	3.3633	-4.5922	-9.6827	-1.1513	-6.315	-1.7885	2.6209	5.5301	-5.3869	-0.78315	0.39354	-6.4331
AMNH-103735	15.7	-64.062	13.92	-13.367	-30.611	-44.773	-27.154	-2.4556	20.359	-2.2203	16.885	9.6996	6.2446	10.028	-0.64827	-25.436	-8.7968	6.238	-2.615	18.736	3.9321	-2.1751	21.304	-0.74265	11.638	2.2052	14.045	-3.9504	-12.068	-3.89	-4.0523	6.3261	-2.6149	-2.9695	-1.9546	-3.4021	0.1254	2.3094	4.1149	6.696	-1.6627	5.8248	-1.9827	1.9999	-1.1068	4.5095	-1.6557	-3.6825	5.3541
AMNH-106286	16.654	-60.367	28.813	-13.935	-23.255	-30.112	-19.639	-2.1801	20.378	-8.4883	0.98642	7.069	-15.651	12.24	1.5367	-5.0015	10.395	-5.7538	-2.5404	3.0216	-0.030056	5.4442	2.4903	1.0813	1.9904	0.96473	-3.1493	3.1525	-3.6409	-2.702	-3.0186	1.896	-1.648	-1.8285	2.0682	2.1692	-0.21408	2.6367	-1.8286	-4.0943	-2.6563	-4.2788	1.1663	0.99098	3.4344	-0.84248	0.87611	1.458	-2.8356
AMNH-203258	19.07	-38.99	28.213	-8.3363	-18.589	-25.387	-10.786	-3.9451	20.44	-3.7944	-4.8459	3.9495	-12.786	0.8539	-4.1187	7.9168	11.163	0.44806	0.7214	-8.4483	4.2511	-4.3705	-11.237	0.048594	-2.0637	1.8135	-5.2722	2.5686	9.2649	1.0724	-0.47611	-4.0253	3.3457	3.5002	-4.448	-0.66156	1.474	-5.9545	-3.963	3.05	3.2745	3.9442	3.3723	-5.447	-2.4772	1.7576	-1.765	0.58399	5.119
AMNH-24958	19.07	-38.99	28.213	-8.3363	-18.589	-25.387	-10.786	-3.9451	20.44	-3.7944	-4.8459	3.9495	-12.786	0.8539	-4.1187	7.9168	11.163	0.44806	0.7214	-8.4483	4.2511	-4.3705	-11.237	0.048594	-2.0637	1.8135	-5.2722	2.5686	9.2649	1.0724	-0.47611	-4.0253	3.3457	3.5002	-4.448	-0.66156	1.474	-5.9545	-3.963	3.05	3.2745	3.9442	3.3723	-5.447	-2.4772	1.7576	-1.765	0.58399	5.119
USNM-488061	40.159	20.905	-13.338	-7.3456	5.7518	-7.1245	-5.8918	1.2462	-1.4058	1.2741	4.1403	-3.5692	-1.4326	-2.6629	-6.8314	0.69933	0.39656	4.6541	-3.1088	-3.657	-5.3131	-7.4499	-0.98166	-4.3006	2.4263	7.3265	-3.0397	2.7791	-3.7074	-0.78213	0.91978	-1.6493	1.2922	-1.3507	0.4239	-1.4241	3.2247	1.0262	3.2091	0.048536	-0.77488	1.1488	1.1241	2.5409	1.7152	-0.016022	0.78913	-0.67071	-1.7387
USNM-488055	40.188	21.666	-9.7423	-6.5011	8.6065	-6.2319	-10.585	1.6399	-0.75857	2.3943	4.4295	-4.8142	-6.2561	-5.979	-6.36	6.1457	1.4521	0.43853	-3.0171	-3.5319	-7.2467	-9.7486	-2.492	-7.2663	2.3667	6.9498	-2.5857	5.3847	-5.4807	3.2645	5.0364	-1.2253	0.027288	1.2598	4.5044	-3.8598	3.3071	3.5246	5.7037	-5.3739	-3.9283	6.4231	-1.0336	6.0033	1.469	1.3663	-1.7215	1.1786	-0.80709
USNM-488054	35.878	16.461	-15.06	-5.9869	1.1464	-9.0509	-9.8106	0.6573	-2.4782	3.5324	7.1533	-5.3712	-0.34328	-6.9877	-6.4679	0.13618	-2.3386	7.5257	-6.2865	-2.5509	-4.7975	-10.641	-0.053419	-2.782	4.3556	5.7603	-5.1815	1.1986	-4.3036	-0.41918	3.5056	-2.4112	-0.163	-2.8137	2.2349	-0.93441	7.5775	-1.2726	2.662	1.0282	0.2293	0.37145	2.601	0.90074	0.93325	-2.8125	-2.2478	-0.99773	-1.8374
USNM-488059	40.943	25.444	-12.22	-5.6657	9.0145	-6.252	-5.7906	2.3908	2.575	4.4266	5.0089	-4.072	-3.4547	-4.7577	-9.7401	4.7133	1.3703	5.6975	-5.1606	-4.2358	-7.0543	-6.3115	-1.1021	-5.2788	6.259	4.7169	-4.8709	5.8573	-3.2774	1.4786	-0.48954	-2.4359	2.0361	0.5684	3.0709	0.17944	1.8713	1.9755	6.1642	-3.4175	-1.4038	5.9617	-0.073599	6.0509	1.3753	1.3681	1.2275	0.5693	-3.0724
USNM-488060	33.519	16.285	-14.456	-3.3621	-1.1214	-10.703	-7.9682	-1.1162	-2.3116	3.6039	4.8382	-7.3726	2.2748	-5.6344	-6.3011	1.3744	-2.9005	6.1047	-8.7053	-0.83505	-0.95307	-11.018	0.31455	-0.90178	4.1549	5.174	-5.5779	6.7265	0.17692	0.32408	-0.23986	-1.9841	0.2842	-3.6629	2.4212	-1.2006	7.2608	-1.4391	0.64067	2.4313	2.302	1.1755	0.7833	-1.4596	0.38933	-1.7729	-1.7033	2.4752	-2.7142
SBU_no_number (Tupaia glis)	42.764	6.7995	-9.7737	-3.8104	15.698	-17.773	-9.378	-7.0895	6.9973	2.2443	4.162	-9.031	-8.5871	-4.2047	3.5052	-1.8717	-9.9932	1.8408	-16.991	-1.2244	-7.479	2.4801	1.4496	-0.92339	-14.691	-9.9164	0.12186	-6.2004	6.2519	-3.5124	1.6334	4.5454	-15.922	-6.4483	4.927	-0.82062	-5.3021	-1.531	-1.9704	-2.2341	4.6197	1.776	3.8351	-1.3631	1.3761	3.0569	-3.099	-3.9998	2.4427
SBU_no_number (Tupaia glis)	53.439	16.031	-3.54	-16.111	18.474	-22.311	8.4661	1.902	4.4346	7.5355	-17.508	-6.3343	4.1199	13.739	11.619	2.0171	-6.6439	-7.6997	7.7224	9.2021	-0.54057	-8.3557	3.9011	7.1137	-4.1193	-7.1997	-6.4927	-2.4141	5.4978	3.4353	2.4149	5.0231	-0.80285	2.4248	10.086	-2.3253	2.4307	-2.9854	2.1513	-0.97192	3.0956	1.2946	-0.5196	2.7452	0.47443	-1.4299	-0.78376	-1.8389	3.8897
UMMZ-113339	55.136	28.459	-6.5967	-12.524	18.066	-16.331	9.7151	3.9724	9.3994	8.4806	-14.09	-5.2327	5.6168	9.4411	4.5954	1.3301	-2.1987	-3.6769	14.097	7.2043	-1.3383	-3.0769	3.3087	4.6701	5.6933	1.1588	-5.2964	-1.9993	4.4255	1.1437	-1.9104	3.1309	0.86272	-0.90522	3.7553	4.9695	5.0297	-2.1881	0.20516	-1.0938	1.0689	2.5628	2.5792	-1.9894	-0.80719	0.98428	-0.027416	1.0701	0.15826
UMMZ-113365	51.908	23.282	-6.3976	-11.333	17.833	-11.957	11.056	3.6405	10.725	5.4719	-12.855	-6.8038	1.9891	9.1531	4.5998	0.18409	-3.1594	-1.7546	5.9525	2.5772	1.2271	2.5028	1.0187	2.9148	0.73319	-2.2727	-2.6722	2.5798	2.7204	0.091709	-1.8512	-1.4465	4.8271	1.5749	-2.3294	1.6314	-1.4008	-0.26546	0.22982	1.5556	-0.81078	-0.66305	-1.4944	2.1393	1.7325	2.2752	1.2448	-0.62861	-1.4518
UMMZ-117120	45.068	27.943	-23.53	-2.0947	10.298	-12.981	0.72786	-9.8011	10.243	14.622	10.29	-9.314	-0.25238	-11.116	-5.9498	-4.8369	1.5888	5.6046	-6.0858	-5.8526	-1.0892	3.514	3.0579	-5.0644	1.3003	4.3866	7.9814	-1.4078	-1.9441	1.0959	-2.5312	-1.7047	1.1363	0.055189	-5.4093	1.744	-2.5287	-4.1034	-2.3321	-2.1725	1.9718	-0.3708	0.5949	0.91577	-2.16	-2.6075	2.3368	0.25987	2.9924
UMMZ-117121	47.247	30.629	-18.05	-8.1058	11.024	-15.01	2.9123	-5.193	10.659	8.8588	-2.361	-3.9865	0.85017	-3.1397	-7.3852	0.64274	2.3768	1.7582	-5.0007	-3.5102	0.80706	0.39534	-1.0407	-3.1233	-0.30524	3.6994	4.724	1.9392	-1.4019	1.2475	-2.6774	-0.94931	-1.0497	-0.068694	-4.7912	1.4509	-0.023921	0.39449	-0.58485	-0.75502	0.67251	-0.4273	-1.0563	-1.878	-1.7277	-1.4998	1.8032	2.4694	0.20942
UMMZ-118309	57.934	28.485	-10.537	-9.9729	16.024	-9.1974	7.4108	-2.6494	15.794	9.2264	-2.3737	-5.0419	3.5917	-8.626	0.92652	-4.7429	5.1965	0.23436	2.5735	-5.1717	8.979	12.548	3.8456	-2.9651	5.2104	3.1597	10.855	0.81764	-5.1777	-1.8405	0.79577	-7.1578	9.6807	5.2504	-9.3502	1.1747	-0.27216	0.11804	-2.4933	0.73339	-2.1065	-1.8873	-3.3913	-1.8167	-0.34221	-3.3125	2.4048	-1.13	0.98747
UMMZ-123395	52.658	23.441	-4.813	-17.281	18.557	-14.835	10.627	8.3115	6.3531	6.8967	-16.979	-6.6835	3.1515	13.888	9.678	0.80922	-3.1286	-4.0929	13.454	7.371	-1.465	-4.7008	0.60715	7.5099	2.5556	-2.261	-6.0876	-1.9758	2.7494	0.63055	-0.51345	2.5018	1.3188	0.30532	1.616	-0.21947	0.52357	-2.3293	-0.0028274	-0.99907	-0.043743	-0.10249	1.1464	2.0588	0.018635	-0.27921	-0.69821	-1.0032	-0.9524
UMMZ-58978	44.876	21.551	-17.12	-4.5848	15.985	-11.532	-0.64447	-7.5003	10.989	6.0828	0.58898	-7.5681	-5.6137	-6.2637	-3.8106	-2.1894	-0.25826	1.7672	-16.375	-6.2629	-4.1541	9.6457	0.22432	-0.99261	-8.2215	-5.9129	1.1299	-1.693	3.243	0.26282	-0.67492	0.59245	-8.5432	-5.5092	2.0995	2.3898	-0.83148	1.3428	-1.6818	0.28536	0.12932	1.3003	2.4251	-2.0662	-0.81194	1.5834	0.69721	0.057298	-0.18786
UMMZ-58979	53.173	25.297	-4.9028	-11.9	15.146	-11.506	4.8194	0.64122	12.898	4.8706	-11.424	-0.56217	0.92064	0.28302	3.8093	0.36905	-2.6319	-3.993	0.23525	-2.614	7.6854	5.8824	0.29918	-1.7192	-3.5642	-0.47792	5.246	0.64681	-3.8262	-0.46026	7.2487	-2.0574	2.955	7.042	-4.5395	-0.39606	2.0562	5.8128	-0.2066	3.9133	-1.6011	-1.0264	-5.8964	-4.5834	-2.4095	-2.8656	-1.0444	0.7243	-0.41459
UMMZ-58980	48.933	19.053	-10.479	-10.426	18.1	-9.7353	2.221	-4.3624	9.326	4.9255	-3.3894	-8.184	-3.3859	-1.8728	2.6414	-1.6813	-3.237	-3.5448	-7.2555	-3.2775	-1.1091	7.3644	0.46385	-1.4404	-10.524	-3.4202	5.1285	-0.25973	0.46044	-0.23251	1.5394	-2.2018	-6.9748	-2.3256	-0.64433	-1.6958	-4.2167	3.8473	-1.8771	2.2974	-4.8702	-0.87908	2.8435	0.42279	2.982	3.1232	1.8006	3.5386	-1.5474
UMMZ-58981	49.707	23.906	-14.215	-4.1712	17.826	-9.6572	0.52907	-5.0718	11.576	4.9049	-0.80029	-6.1071	-6.0016	-6.7156	-3.1176	-0.78478	2.5314	4.8365	-9.3596	-7.1501	-5.2715	9.354	0.71381	-0.75915	-3.99	-2.2288	2.2724	-5.7163	-0.036184	-4.4063	-2.0323	-0.42772	-4.876	-2.7127	0.15619	1.8684	-1.8456	0.47278	-0.41242	-0.70485	1.1218	-0.31467	2.4937	-1.591	-0.16208	0.57651	2.2254	-0.11392	0.45721
UMMZ-58982	53.989	33.062	-9.5347	-10.459	13.889	-14.817	5.7123	2.1907	13.084	9.681	-7.4711	-4.114	3.5226	0.35023	-1.1293	-0.43422	3.8585	3.6203	2.6403	-2.0373	1.6491	5.6707	3.1983	0.70688	6.4305	1.5179	3.6356	1.0673	-1.1992	-1.1505	-2.8653	-3.3044	5.2324	2.6416	-4.6345	2.8315	-2.599	-0.08585	0.53816	0.57626	1.4526	1.0663	-2.985	0.14623	-0.74773	-1.5219	2.8814	0.17826	-2.2369
UMMZ-58984	55.291	24.347	1.0082	-19.028	19.418	-5.9378	11.712	10.114	5.1933	4.6008	-19.33	-3.7797	2.512	15.511	14.413	-3.0961	-2.4954	-9.8185	18.877	5.2708	2.1852	-2.2243	-1.2561	4.8398	-2.7871	2.2506	-1.6125	-4.9617	-2.581	-1.3604	4.0598	4.9327	0.30611	-0.9379	-2.0367	-3.4024	0.48882	1.5028	-1.0482	0.41898	-3.6572	-1.1367	3.1877	1.5913	0.47796	2.1029	-2.4333	0.99421	-0.72128
FMNH 140561	20.297	19.84	-15.602	32.572	-29.425	17.673	-9.3254	-3.4979	7.7683	-0.64234	-6.7488	2.2582	6.2214	1.1827	-4.7549	-2.8504	3.1198	-1.6	7.8961	-0.54724	0.44664	5.1261	-0.75856	-3.0335	2.7695	-1.4584	-2.1532	0.85155	3.0653	-3.4304	2.5248	3.0941	3.8185	-2.0347	2.3904	5.3593	0.58288	5.2912	1.2434	-2.4055	-0.58032	6.7852	7.0653	-0.77619	-2.0562	1.8102	-0.88026	-1.2163	1.4241
FMNH 140682	17.6	15.597	-17.384	31.475	-26.526	19.193	-4.9724	-3.2395	6.2189	-2.4169	-8.2886	1.4841	0.6071	3.5993	-1.2808	-2.8172	4.8774	-0.70267	1.4723	-2.7457	0.71787	6.0178	-0.75848	-2.2481	0.088825	-2.5921	-1.5471	-1.3035	0.73706	-3.7403	3.1594	3.6479	5.0554	-3.5609	1.9926	3.8167	1.2773	5.764	2.1746	-0.47545	-1.8572	2.9385	5.2165	-0.17382	-3.2295	1.7398	-1.1235	-2.0128	2.0392
FMNH 47264	18.272	21.42	-17.814	37.346	-28.428	17.946	-13.179	-8.6468	7.2817	1.6747	-7.8028	4.9041	2.1182	0.61936	-5.0181	-0.87788	5.2912	-6.2334	7.4556	-1.7317	-5.5535	11.352	1.4148	-0.61136	1.5119	1.0157	1.0263	-1.8741	0.84036	-0.87558	1.646	3.4067	0.92626	-3.5005	4.1273	5.5499	2.8762	0.97994	2.9971	1.0313	-3.7983	4.1299	4.5645	0.085009	-3.0358	0.53056	-3.4766	-0.73558	-1.3175
FMNH 152384	10.633	21.387	-27.959	28.996	-33.647	5.3604	-17.702	-14.581	5.9767	4.7639	-10.159	-1.3821	7.1039	-2.9216	-10.043	-4.2994	-1.625	-8.9878	6.4933	-2.4681	-3.7427	-0.081733	0.10355	1.8846	-2.9833	-1.0674	0.6392	1.9926	-3.5024	4.7453	0.50536	-2.975	-1.8098	-0.14985	0.58511	-1.3149	-0.80061	-2.7933	1.1282	-0.23784	-1.1179	0.36406	-1.2869	1.7509	-1.256	-1.4454	1.4854	-0.13351	0.21797
FMNH 152384b	9.8184	20.577	-29.684	31.689	-35.2	1.9134	-18.858	-15.237	8.8434	2.4028	-11.544	-1.7166	9.0139	-4.8494	-9.5393	-4.7253	-6.0102	-8.4562	6.3022	-1.3143	0.21133	-4.3457	-0.88205	3.6935	-3.6186	-1.3588	0.41655	0.93716	-3.505	4.4961	0.11077	-2.6492	-2.152	2.0366	-2.1789	-3.6803	-2.5093	-4.3659	-0.21569	-1.399	1.5034	-1.6915	-3.0091	1.388	0.78249	-0.90444	1.0763	-0.76768	0.27652
FMNH 173295	9.8387	24.504	-28.027	35.235	-35.039	0.83129	-19.111	-11.346	9.0181	0.15748	-15.432	1.5212	12.302	-2.4345	-12.728	-3.8839	-6.8992	-6.2414	4.4531	-1.9033	-2.536	-4.4468	-0.97787	7.9026	-1.7932	-2.9226	-2.6505	-1.1254	-3.1294	3.0403	-3.0432	-2.2485	-5.2156	1.6756	-0.94831	-3.6832	-1.8907	-4.1594	0.09341	1.0627	1.7872	-3.5916	-5.0675	-1.6455	3.3567	-1.2038	1.0747	0.95948	-1.0092
FMNH 227690	9.675	20.322	-27.049	35.257	-34.518	6.1604	-19.91	-12.906	9.6688	-1.7799	-11.384	-0.27616	9.9586	-3.3035	-10.643	-4.2723	-8.0763	-9.0627	6.9041	0.40661	-1.7181	-1.9664	-0.57394	6.2126	-3.7659	-2.2281	-2.8384	1.5711	-1.8308	0.57899	-1.7662	-0.33263	-2.5975	1.8854	-1.8393	-1.7953	-2.9961	-2.9018	-1.2763	0.29339	0.094729	-3.159	-2.3054	-1.487	4.1775	0.35508	-0.42794	0.15561	-0.94389
[truncated: 163 more columns]
