# Supplementary material for: Fossil lemurs from Egypt and Kenya suggest an African origin for Madagascar’s aye-aye
Source: Nat Commun. 2018 Aug 21;9:3193. doi: 10.1038/s41467-018-05648-w (PMC6104046; doi:10.1038/s41467-018-05648-w)
Supplement: Supplementary file 5 — Supplementary Data 3 [file 41467_2018_5648_MOESM5_ESM.xlsx]

## Sheet: Supplementary Data 3
Supplementary Data 3. Eigenvalues and % variance for PCA on 1,100 pseudolandmarks.
PC	Eigenvalue	% variance
1	690.853	20.935
2	452.479	13.711
3	294.161	8.914
4	183.924	5.5734
5	172.062	5.214
6	150.765	4.5686
7	113.991	3.4543
8	96.926	2.9372
9	74.8042	2.2668
10	69.0708	2.0931
11	66.038	2.0012
12	60.3446	1.8286
13	49.1694	1.49
14	45.0458	1.365
15	38.0879	1.1542
16	35.4536	1.0744
17	34.0152	1.0308
18	29.2969	0.88778
19	27.8108	0.84275
20	24.2933	0.73616
21	21.8634	0.66253
22	20.5577	0.62296
23	19.2158	0.5823
24	18.8216	0.57035
25	17.6984	0.53631
26	16.5192	0.50058
27	16.0382	0.48601
28	14.8132	0.44889
29	13.4045	0.4062
30	12.7586	0.38662
31	11.9729	0.36281
32	11.5003	0.34849
33	10.6583	0.32298
34	10.0279	0.30388
35	9.75743	0.29568
36	9.59108	0.29064
37	8.94282	0.27099
38	8.83535	0.26774
39	8.11295	0.24585
40	7.96838	0.24147
41	7.64936	0.2318
42	7.11359	0.21556
43	7.04757	0.21356
44	6.69864	0.20299
45	6.53179	0.19793
46	6.41891	0.19451
47	6.26523	0.18986
48	6.00487	0.18197
49	5.70837	0.17298
50	5.62114	0.17034
51	5.49889	0.16663
52	5.39469	0.16348
53	5.11445	0.15498
54	5.03346	0.15253
55	4.88969	0.14817
56	4.78616	0.14504
57	4.62081	0.14002
58	4.39332	0.13313
59	4.23596	0.12836
60	4.16549	0.12623
61	4.12855	0.12511
62	3.92621	0.11898
63	3.91365	0.1186
64	3.6841	0.11164
65	3.6413	0.11034
66	3.61554	0.10956
67	3.46589	0.10503
68	3.40592	0.10321
69	3.30548	0.10017
70	3.23822	0.098128
71	3.18747	0.09659
72	3.13235	0.09492
73	3.03246	0.091893
74	3.00095	0.090938
75	2.91971	0.088476
76	2.83952	0.086046
77	2.78001	0.084243
78	2.76314	0.083732
79	2.7254	0.082588
80	2.64145	0.080044
81	2.59357	0.078593
82	2.55276	0.077356
83	2.50193	0.075816
84	2.42485	0.07348
85	2.39228	0.072493
86	2.34264	0.070989
87	2.30554	0.069865
88	2.2669	0.068694
89	2.24167	0.067929
90	2.19217	0.066429
91	2.16286	0.065541
92	2.11881	0.064206
93	2.08735	0.063253
94	2.0277	0.061445
95	1.96725	0.059614
96	1.95607	0.059275
97	1.93194	0.058544
98	1.86591	0.056543
99	1.84486	0.055905
100	1.83253	0.055531
101	1.80323	0.054643
102	1.79051	0.054258
103	1.76667	0.053536
104	1.72343	0.052225
105	1.69116	0.051247
106	1.67629	0.050797
107	1.65463	0.05014
108	1.62806	0.049335
109	1.61327	0.048887
110	1.5748	0.047721
111	1.54795	0.046908
112	1.54139	0.046709
113	1.49895	0.045423
114	1.48601	0.045031
115	1.47064	0.044565
116	1.44811	0.043882
117	1.42174	0.043083
118	1.4004	0.042436
119	1.38162	0.041867
120	1.36278	0.041296
121	1.32274	0.040083
122	1.30427	0.039523
123	1.28793	0.039028
124	1.26169	0.038233
125	1.2566	0.038079
126	1.23151	0.037318
127	1.22147	0.037014
128	1.19166	0.036111
129	1.1763	0.035646
130	1.1571	0.035064
131	1.15041	0.034861
132	1.14224	0.034613
133	1.1309	0.03427
134	1.11038	0.033648
135	1.08592	0.032907
136	1.06763	0.032352
137	1.05982	0.032116
138	1.04907	0.03179
139	1.0331	0.031306
140	1.01489	0.030754
141	1.00442	0.030437
142	0.991825	0.030055
143	0.970189	0.0294
144	0.960654	0.029111
145	0.951105	0.028821
146	0.930581	0.028199
147	0.918011	0.027819
148	0.907342	0.027495
149	0.899076	0.027245
150	0.881336	0.026707
151	0.878308	0.026615
152	0.865642	0.026232
153	0.850664	0.025778
154	0.847184	0.025672
155	0.836475	0.025348
156	0.818046	0.024789
157	0.811599	0.024594
158	0.80455	0.02438
159	0.783975	0.023757
160	0.779829	0.023631
161	0.773183	0.02343
162	0.76368	0.023142
163	0.738594	0.022382
164	0.727906	0.022058
165	0.720214	0.021825
166	0.715294	0.021676
167	0.704285	0.021342
168	0.701514	0.021258
169	0.691111	0.020943
170	0.684879	0.020754
171	0.672896	0.020391
172	0.664194	0.020127
173	0.657339	0.019919
174	0.65247	0.019772
175	0.644385	0.019527
176	0.622107	0.018852
177	0.614129	0.01861
178	0.611505	0.01853
179	0.598499	0.018136
180	0.593012	0.01797
181	0.583598	0.017685
182	0.581538	0.017622
183	0.579455	0.017559
184	0.567214	0.017188
185	0.56154	0.017016
186	0.552011	0.016728
187	0.550109	0.01667
188	0.537657	0.016293
189	0.528956	0.016029
190	0.523291	0.015857
191	0.513584	0.015563
192	0.506573	0.015351
193	0.502705	0.015233
194	0.494239	0.014977
195	0.48339	0.014648
196	0.473483	0.014348
197	0.472107	0.014306
198	0.465735	0.014113
199	0.456171	0.013823
200	0.442853	0.01342
201	0.438375	0.013284
202	0.42902	0.013001
203	0.425758	0.012902
204	0.417541	0.012653
205	0.40744	0.012347
206	0.393795	0.011933
207	0.385893	0.011694
208	0.37895	0.011483
209	0.363128	0.011004
210	0.206063	0.0062443
211	1.87406e-26	5.679e-28
212	2.84894e-30	8.6331e-32
